# Supplementary material for: Recent Developments in DFTB+, a Software Package for Efficient Atomistic Quantum Mechanical Simulations
Source: J Phys Chem A. 2025 Jun 6;129(24):5373–90. doi: 10.1021/acs.jpca.5c01146 (PMC12186617; doi:10.1021/acs.jpca.5c01146)
Supplement: Supplementary file 1 [file jp5c01146_si_001.zip]

Archive with 30 entries (22 files):
- Figure 10/
- Figure 10/H2O_5280.xyz
- Figure 2/
- Figure 2/geom.xyz
- Figure 3/
- Figure 3/POSCAR
- Figure 3/GaN-wz.gen
- Figure 4/
- Figure 4/geo.gen
- Figure 6/
- Figure 6/mg_porph.xyz
- Figure 7/
- Figure 7/graphene.gen
- Figure 7/graphene.xyz
- Figure 8/
- Figure 8/Ico_Ag5083.xyz
- Figure 8/Ico_Ag8217.xyz
- Figure 8/Ico_Ag923.xyz
- Figure 8/Ico_Ag309.xyz
- Figure 8/Ico_Ag561.xyz
- Figure 8/Ico_Ag1415.xyz
- Figure 8/Ico_Ag147.xyz
- Figure 9/
- Figure 9/a-CI2.xyz
- Figure 9/ref-CI1.xyz
- Figure 9/ref-CI2.xyz
- Figure 9/a-CI1.xyz
- Figure 9/b-CI2.xyz
- Figure 9/b-CI1.xyz
- README.txt
