# Supplementary material for: Recent Developments in DFTB+, a Software Package for Efficient Atomistic Quantum Mechanical Simulations
Source: J Phys Chem A. 2025 Jun 6;129(24):5373–90. doi: 10.1021/acs.jpca.5c01146 (PMC12186617; doi:10.1021/acs.jpca.5c01146)
Supplement: Supplementary file 1 [file jp5c01146_si_001.zip › Figure 10/H2O_5280.xyz]

15840

O                  -25.769185           -6.111959          -16.357383
H                  -26.770171           -6.245886          -16.182008
H                  -25.684430           -6.158890          -17.323594
O                  -30.198590            5.676213           -1.750167
H                  -29.871958            6.016352           -0.930592
H                  -29.876744            4.718408           -1.818573
O                  -28.609340           -5.650323            9.180402
H                  -28.930494           -6.121080            9.938658
H                  -28.701624           -6.244945            8.405400
O                  -29.506530            8.129159          -10.339867
H                  -30.445742            7.985803          -10.151574
H                  -29.338976            8.937418           -9.915581
O                  -29.102818           -0.136595           -8.684359
H                  -29.666010           -0.716010           -9.181294
H                  -29.518506            0.663048           -8.657664
O                  -33.262871           -0.127141            5.725194
H                  -32.613206            0.505496            5.365920
H                  -33.104520           -1.019132            5.231051
O                  -32.409846           -3.716932           -1.374632
H                  -33.351917           -3.803357           -1.106061
H                  -32.459950           -3.876087           -2.349311
O                  -28.990577           -8.670769            2.098300
H                  -28.351089           -9.291986            2.445932
H                  -29.657640           -8.484466            2.745649
O                  -25.614812           -7.242612          -12.038402
H                  -26.384969           -7.576006          -11.513993
H                  -25.701254           -7.631207          -12.888807
O                  -26.628056           11.170938          -11.422530
H                  -25.673676           10.986217          -11.154576
H                  -27.145760           10.735383          -10.810232
O                  -25.209676          -18.785886            5.657455
H                  -25.176904          -19.501622            6.291991
H                  -26.111781          -18.885261            5.410271
O                  -28.152508           10.156393           -8.850274
H                  -28.286372           10.992192           -9.241745
H                  -27.271955           10.253382           -8.396232
O                  -25.048023            1.028491           -5.259536
H                  -24.545101            0.413010           -4.716409
H                  -25.092273            1.903452           -4.888958
O                  -30.000420           -6.022916           -9.611676
H                  -29.820896           -6.043704          -10.584345
H                  -30.374972           -6.892876           -9.453820
O                  -29.881816           -3.274103           -9.011715
H                  -30.112813           -3.115624           -8.092145
H                  -29.886015           -4.237102           -9.072956
O                  -25.475876          -14.163828          -14.843502
H                  -26.259490          -14.239776          -14.258856
H                  -24.896320          -14.954787          -14.634653
O                  -26.404722           11.625749           -5.105114
H                  -26.613379           12.603037           -5.155375
H                  -26.075746           11.404849           -5.980678
O                  -24.738887           -5.078047            7.169147
H                  -23.947307           -4.708979            6.708846
H                  -25.316068           -5.387704            6.436099
O                  -26.483879           -5.399940            0.118328
H                  -27.269486           -5.627936           -0.375027
H                  -25.767985           -5.862566           -0.326834
O                  -25.248761            1.447268           -9.745583
H                  -24.524783            1.049075           -9.179527
H                  -24.842053            2.111696          -10.294991
O                  -27.496139          -15.280973           -1.124434
H                  -26.858990          -14.845491           -0.549289
H                  -27.192176          -14.872218           -1.940978
O                  -31.572627           -0.557526           -3.521697
H                  -30.742387           -1.005256           -3.259712
H                  -31.486911            0.318146           -3.133819
O                  -25.570333           -2.957884          -19.235448
H                  -25.457265           -2.510837          -18.395939
H                  -24.893578           -2.583297          -19.777980
O                  -28.199563           -8.366810          -11.289764
H                  -28.960403           -7.908502          -11.671464
H                  -28.531201           -8.889575          -10.537803
O                  -32.640890           -0.655606            2.483160
H                  -32.132492           -0.651566            1.687738
H                  -32.687888            0.291350            2.787015
O                  -25.866729            1.386655           -2.468077
H                  -25.497070            2.323141           -2.527152
H                  -26.402143            1.390416           -1.656380
O                  -26.513255           -0.791585          -12.109546
H                  -26.562369           -0.157661          -12.859219
H                  -26.926569           -0.383545          -11.314939
O                  -25.976924           -9.353894            0.238889
H                  -25.721124           -9.769349            1.051811
H                  -25.498453           -8.492342            0.296396
O                  -27.879822          -11.075539          -12.440886
H                  -28.281005          -11.902517          -12.079223
H                  -28.504191          -10.373328          -12.227102
O                  -24.923358           -5.639341          -18.868513
H                  -23.945248           -5.498494          -18.937949
H                  -25.354298           -4.839132          -19.092510
O                  -24.726337           -3.888632          -14.874999
H                  -25.257444           -3.842530          -14.057562
H                  -25.053224           -4.720499          -15.294422
O                  -25.612473           -1.870589          -16.707757
H                  -25.393002           -0.991740          -16.294939
H                  -25.211948           -2.525462          -16.165040
O                  -26.453243          -13.258540           10.932773
H                  -27.234330          -12.723815           11.254114
H                  -26.620191          -14.186560           11.155311
O                  -29.108025            5.410360          -10.312731
H                  -28.955689            6.351056          -10.221475
H                  -28.285992            5.122678          -10.775122
O                  -29.595457            1.159948            4.373241
H                  -29.756738            0.858742            5.304417
H                  -29.544366            0.344001            3.893930
O                  -29.410576            0.428011          -15.264027
H                  -29.958443            0.873105          -15.961135
H                  -29.972583           -0.299055          -14.932135
O                  -27.587930           -9.459185          -16.727378
H                  -26.689987           -9.220643          -16.530648
H                  -27.684716          -10.374123          -16.711450
O                  -28.676339           -8.587590          -14.096175
H                  -28.285832           -8.939889          -14.901582
H                  -28.024388           -7.973802          -13.815113
O                  -26.145968           14.457604          -10.304472
H                  -25.933533           13.956573          -11.104308
H                  -25.935255           15.400725          -10.523185
O                  -25.120711            3.267890            0.189924
H                  -25.373830            3.719157           -0.646394
H                  -24.389541            2.717916            0.024955
O                  -31.018224           -8.346208            4.025639
H                  -31.172008           -8.305429            5.034411
H                  -31.870762           -8.044022            3.667072
O                  -26.550608           -0.987054           -8.336687
H                  -27.325812           -0.461368           -8.304550
H                  -25.856513           -0.581717           -7.839766
O                  -30.967058            0.809880           -6.374009
H                  -30.507087           -0.072819           -6.407057
H                  -30.304381            1.417790           -6.025717
O                  -26.118389           -3.136522            8.664751
H                  -25.824730           -3.948269            8.249298
H                  -25.303367           -2.635817            8.682739
O                  -31.088870           -6.183068           -0.350675
H                  -31.437744           -5.413262           -0.889413
H                  -31.145860           -6.046100            0.627211
O                  -26.754153            4.046493           -6.656412
H                  -26.953126            3.336972           -6.093540
H                  -27.168764            3.842008           -7.458140
O                  -27.907585            7.899110            4.979277
H                  -28.263005            8.611690            4.411585
H                  -28.584448            7.772010            5.639678
O                  -26.445762          -13.884247           -3.370842
H                  -25.683293          -13.293662           -3.300065
H                  -26.113056          -14.681717           -3.773825
O                  -29.449197           -7.047609           11.548793
H                  -29.676843           -7.611907           12.315530
H                  -30.125263           -6.376316           11.626468
O                  -29.911786            0.829060           14.030530
H                  -30.647278            0.995540           13.422953
H                  -29.455632            0.079462           13.611622
O                  -26.825331            0.880925          -14.108168
H                  -26.623227            1.821914          -13.975018
H                  -27.572386            0.820663          -14.721335
O                  -28.372970           -6.021667          -15.692839
H                  -28.735645           -6.886471          -15.706036
H                  -28.783688           -5.468600          -15.031450
O                  -25.821771           -3.638667           -9.925823
H                  -26.143508           -4.490021           -9.598820
H                  -26.217318           -2.921887           -9.410697
O                  -29.323015            8.554750           -6.773050
H                  -29.557326            9.093363           -6.009233
H                  -29.085496            9.140019           -7.544013
O                  -27.488592            3.081427           -9.355907
H                  -26.899269            3.687357           -9.856029
H                  -26.934762            2.317079           -9.295595
O                  -28.986763          -14.094193           -4.427702
H                  -28.582052          -13.256777           -4.785410
H                  -28.282492          -14.455105           -3.916108
O                  -30.204215           -9.429338           -9.855622
H                  -30.567663           -9.756321          -10.726811
H                  -30.801207           -9.776842           -9.150634
O                  -25.759916           -8.346396          -14.604909
H                  -25.061691           -8.938574          -14.647228
H                  -25.623334           -7.761078          -15.337767
O                  -26.519198           -5.815958            5.359840
H                  -26.156359           -5.881155            4.475722
H                  -27.193111           -5.081011            5.362662
O                  -26.624571            7.719438          -13.567524
H                  -25.853397            7.623407          -13.036058
H                  -27.329905            7.139917          -13.179476
O                  -25.001832           -1.268867            5.590380
H                  -24.563091           -1.500209            6.397860
H                  -25.407704           -0.408785            5.619631
O                  -26.224342          -16.187420           -4.930605
H                  -26.492582          -16.575744           -5.768103
H                  -25.855710          -17.021273           -4.523562
O                  -29.909876           -6.386540          -12.339100
H                  -30.888623           -6.470289          -12.575321
H                  -29.543367           -5.639583          -12.780812
O                  -30.301882           -1.900384          -13.667185
H                  -30.163785           -1.436734          -12.823600
H                  -30.964696           -2.525117          -13.383660
O                  -25.128421          -10.216261          -11.377484
H                  -25.955504          -10.619455          -11.585337
H                  -25.168633           -9.239779          -11.480097
O                  -26.977312           -2.881218           -5.086139
H                  -27.312150           -2.018862           -5.062284
H                  -27.635682           -3.478552           -5.529324
O                  -27.276892            3.143690            4.854908
H                  -26.670445            2.392126            4.996091
H                  -27.124690            3.346279            3.895699
O                  -30.003765          -10.244631           -0.142364
H                  -29.579755           -9.631524            0.443442
H                  -30.992623          -10.205550           -0.077029
O                  -28.681813           -4.253126          -13.475821
H                  -29.082890           -3.402405          -13.586091
H                  -27.735102           -4.124146          -13.327476
O                  -28.275859           -5.209936           -3.384365
H                  -28.664553           -4.989545           -4.245343
H                  -27.310212           -5.016718           -3.489836
O                  -27.042570           -3.520931           14.498370
H                  -26.156841           -3.116818           14.508959
H                  -27.498841           -3.311984           15.314370
O                  -26.186824           -2.641596            1.235051
H                  -25.913287           -2.820977            2.146852
H                  -26.073492           -3.520149            0.875174
O                  -27.772044          -10.435331            8.466262
H                  -27.771157          -10.037991            7.607238
H                  -26.868732          -10.220773            8.777235
O                  -25.852886           -7.455630           -5.199412
H                  -26.106114           -6.883958           -4.491896
H                  -25.733578           -8.356512           -4.866480
O                  -31.753685           -4.101383           -6.972103
H                  -32.448670           -3.649310           -7.459876
H                  -31.971365           -4.026922           -6.027486
O                  -30.996185           -1.225698          -10.451568
H                  -31.876857           -0.993824          -10.072162
H                  -30.673562           -1.990238           -9.964924
O                  -29.323397            7.145512          -12.792153
H                  -29.545848            7.587462          -11.948629
H                  -29.973584            6.414080          -12.759155
O                  -26.097214            4.453244            2.776930
H                  -25.732886            4.057564            1.955498
H                  -25.374275            4.517499            3.365206
O                  -26.135399          -18.215176          -10.244204
H                  -25.358076          -18.283997           -9.707647
H                  -26.676890          -17.563207           -9.814718
O                  -25.740060          -16.184583            2.864583
H                  -26.712801          -16.133970            2.803333
H                  -25.668316          -17.076874            2.491917
O                  -27.886673           -0.092226           -4.288809
H                  -26.973139            0.336716           -4.392875
H                  -27.786644           -0.628196           -3.510995
O                  -26.128536           -3.418587          -12.603495
H                  -25.764484           -3.898883          -11.860926
H                  -26.329406           -2.522226          -12.294775
O                  -25.959865           19.892559           -0.784351
H                  -26.763520           20.063109           -1.222822
H                  -25.928530           18.941538           -0.642478
O                  -27.060054           -9.384772            6.220706
H                  -26.072701           -9.332332            6.350965
H                  -27.173248           -9.845899            5.351443
O                  -26.374932          -18.492041            1.800829
H                  -27.273293          -18.944279            1.668351
H                  -25.639873          -19.040057            1.444962
O                  -26.002374          -14.250528          -11.932950
H                  -25.515953          -13.562213          -12.366631
H                  -25.686020          -15.051377          -12.281991
O                  -26.122869            2.510997          -18.308283
H                  -27.029403            2.283116          -18.192524
H                  -25.805917            1.986841          -19.035227
O                  -29.118603            4.389619          -15.844423
H                  -28.849534            4.129581          -16.719520
H                  -29.552426            5.220492          -15.893864
O                  -32.961925            4.580113           -1.687871
H                  -32.195461            5.129229           -1.584814
H                  -32.882218            3.859739           -1.041311
O                  -29.167754            1.513603          -11.985870
H                  -29.801375            0.846207          -11.604639
H                  -28.931384            2.132348          -11.294234
O                  -25.614457           10.556241           -7.733075
H                  -24.785775           10.125166           -7.465503
H                  -25.255569           11.207738           -8.348569
O                  -25.170015            4.384953           -2.282990
H                  -25.583000            5.224303           -2.420547
H                  -24.643396            4.222482           -3.130757
O                  -26.005238           -7.819373          -20.286034
H                  -26.277713           -7.207498          -19.617213
H                  -25.115264           -7.562503          -20.585295
O                  -25.337748          -10.881231           14.881169
H                  -24.991392          -11.602082           14.261152
H                  -24.781893          -11.047303           15.678444
O                  -25.852400           -1.694183           -2.389546
H                  -26.573572           -1.696243           -1.739804
H                  -25.867607           -2.465974           -2.936180
O                  -26.958598          -17.852033           -1.638131
H                  -27.201575          -16.887723           -1.759150
H                  -26.072682          -17.783275           -1.367409
O                  -25.982749          -10.300238           -3.896082
H                  -26.515411           -9.975236           -3.164602
H                  -25.192558          -10.720159           -3.570041
O                  -26.825297           -6.313258           -9.435067
H                  -27.145891           -6.630360           -8.546940
H                  -27.640104           -6.458784           -9.989427
O                  -28.160768            3.649447           12.227222
H                  -27.443919            4.325884           12.143400
H                  -27.887908            2.976687           12.845027
O                  -29.548568            3.329192            6.711872
H                  -29.304256            3.106328            7.647975
H                  -28.823437            2.904219            6.176374
O                  -29.000468          -11.777973           -8.449441
H                  -29.024876          -12.736833           -8.763743
H                  -29.262921          -11.216400           -9.210268
O                  -28.588833           -6.909494           -1.399437
H                  -28.416637           -6.250818           -2.066606
H                  -29.482653           -6.680361           -1.088405
O                  -24.800766            8.035846            9.072075
H                  -25.133303            7.899936            9.987161
H                  -25.581608            8.006148            8.525508
O                  -25.397366           17.510970          -10.085835
H                  -26.180026           18.039228           -9.885428
H                  -24.979089           17.987505          -10.816143
O                  -27.341855           -0.342201           10.615118
H                  -27.784500           -1.266318           10.600443
H                  -26.992354           -0.337390           11.523779
O                  -25.568249            6.771728           -3.574542
H                  -26.074957            6.892040           -4.419759
H                  -24.665492            6.808647           -3.922514
O                  -25.868378          -15.569411           14.651406
H                  -26.115174          -15.127878           15.438937
H                  -26.558089          -15.501050           13.997891
O                  -28.415312          -13.478700            7.940716
H                  -28.244008          -12.536044            8.215826
H                  -29.340123          -13.531166            7.795159
O                  -28.342277           12.701808           -9.529068
H                  -29.154143           13.210511           -9.738007
H                  -27.589122           13.270292           -9.864508
O                  -32.375469            7.975756           -6.308156
H                  -32.012232            8.881230           -6.125507
H                  -31.992676            7.441611           -5.567963
O                  -29.111098           -2.133044           -2.690735
H                  -29.771157           -2.022206           -1.995126
H                  -29.051791           -3.046792           -2.957904
O                  -25.386387            8.253157           -1.385944
H                  -25.574605            7.614720           -2.074679
H                  -26.200620            8.761330           -1.225965
O                  -29.805664           -8.906166           -5.822310
H                  -30.142898           -8.347890           -5.082061
H                  -30.448843           -9.599025           -5.886781
O                  -30.747304           -7.818242           -3.285237
H                  -30.539879           -8.761150           -3.036841
H                  -30.182959           -7.397582           -2.656024
O                  -26.465890            8.438040          -16.160919
H                  -26.422213            8.438354          -15.252332
H                  -26.955604            7.643758          -16.376902
O                  -28.871604           -4.723672           -6.116911
H                  -29.669763           -4.477619           -6.587418
H                  -28.563096           -5.490063           -6.633442
O                  -32.710682            4.077673           -4.415236
H                  -32.738691            3.659427           -3.562708
H                  -32.843390            5.047080           -4.366633
O                  -29.777215           -1.666792            4.116616
H                  -29.118985           -1.943683            4.776580
H                  -29.542606           -1.926131            3.232119
O                  -30.280949            2.442313           -9.001092
H                  -30.614604            2.547305           -8.047187
H                  -29.548899            3.068576           -9.186188
O                  -27.860068          -11.911860           -5.605462
H                  -28.132507          -11.296933           -6.278663
H                  -27.113609          -11.670264           -5.030789
O                  -25.873151           -6.075348            2.678275
H                  -24.928058           -5.774466            2.712338
H                  -26.292401           -5.707090            1.895236
O                  -28.917940            7.565180           10.661704
H                  -28.708259            8.416297           10.289843
H                  -28.189400            7.071844           10.297673
O                  -27.197387           14.209464            7.603548
H                  -26.945846           13.570538            8.255384
H                  -26.396620           14.394903            7.044007
O                  -28.591977            5.547624            2.947457
H                  -28.735307            6.265630            3.549044
H                  -27.636471            5.447400            2.898579
O                  -27.296085           12.369081            9.718153
H                  -27.466809           12.412902           10.667661
H                  -27.555933           11.431827            9.511191
O                  -30.291040          -10.467973           -2.759026
H                  -29.609407          -10.879554           -3.271814
H                  -29.934012          -10.281453           -1.864756
O                  -25.685997           14.865644          -15.237192
H                  -25.608494           14.146070          -14.584542
H                  -26.021066           15.574846          -14.659735
O                  -28.634425           15.698893           -6.400208
H                  -29.485782           15.676978           -5.939281
H                  -28.219644           16.549819           -6.112150
O                  -30.399493            3.118837          -13.831464
H                  -30.036366            2.282356          -13.536759
H                  -29.985587            3.305070          -14.661376
O                  -25.482157           -5.352133           -3.291450
H                  -25.025868           -5.708666           -2.513253
H                  -24.826821           -4.890720           -3.838489
O                  -26.571020          -17.161707           -7.314292
H                  -27.432545          -17.158842           -7.788534
H                  -26.195134          -18.025498           -7.688180
O                  -26.620236           10.696330          -14.165174
H                  -27.437002           10.281018          -14.457673
H                  -26.635615           10.729877          -13.190643
O                  -30.219557            3.344602            3.006281
H                  -29.501047            3.979123            3.060723
H                  -30.075030            2.609941            3.608971
O                  -26.321670           -0.132048            0.320572
H                  -26.087226           -0.974551            0.710258
H                  -25.768987            0.444420            0.782729
O                  -30.265603            3.358348           -5.849267
H                  -31.045982            3.660622           -5.350266
H                  -29.976955            4.113503           -6.385508
O                  -29.592835           -3.024950            8.953733
H                  -29.743883           -2.596417            9.832610
H                  -29.114390           -3.824736            9.134722
O                  -27.805538          -17.125252            6.460231
H                  -28.723319          -16.979019            6.141080
H                  -27.327259          -17.393778            5.660454
O                  -30.758257           -1.716462           -0.504269
H                  -30.271255           -2.154284            0.214406
H                  -31.476458           -2.294407           -0.724591
O                  -24.946139          -17.041731            9.915539
H                  -25.816031          -16.642598           10.081400
H                  -24.768447          -16.991429            9.000123
O                  -28.848241           -7.418636            7.123531
H                  -29.678531           -7.926576            7.093730
H                  -28.081350           -7.920404            6.931002
O                  -26.208340            5.961675           19.831708
H                  -25.310807            5.735645           19.680932
H                  -26.582510            5.288843           20.476794
O                  -30.965762           -2.193532           10.996573
H                  -31.218222           -1.309984           10.822688
H                  -30.627836           -2.053464           11.851690
O                  -32.080637           -5.331018            4.100894
H                  -31.217749           -5.547652            4.478255
H                  -32.606003           -6.087598            4.420472
O                  -25.036527          -14.329394            4.752065
H                  -25.913487          -14.133164            4.995824
H                  -25.023481          -15.071094            4.161084
O                  -25.383746          -14.444167            0.868745
H                  -25.128254          -15.198387            1.440949
H                  -24.579795          -14.082556            0.394062
O                  -28.081024           -0.927285           18.652678
H                  -27.409285           -0.348817           18.330284
H                  -28.003435           -1.689935           18.051575
O                  -28.548869            3.267635            9.605881
H                  -27.590671            2.923374            9.482333
H                  -28.740235            3.317106           10.534909
O                  -32.041631           -3.738549            7.728516
H                  -31.311179           -3.444727            8.191688
H                  -31.954327           -3.501752            6.808528
O                  -27.794191          -14.080474            5.040229
H                  -28.229181          -14.984073            4.988889
H                  -28.033768          -13.800989            5.913693
O                  -25.141127            8.164949           11.871023
H                  -24.303627            7.903143           12.308876
H                  -25.478154            9.014215           12.234447
O                  -26.534587           -6.282618           16.424521
H                  -26.031149           -6.204998           15.596173
H                  -25.856292           -6.577784           17.078616
O                  -32.749854           -0.162909            8.684950
H                  -31.796503           -0.017891            8.684023
H                  -32.978916            0.067997            7.778933
O                  -29.073566           -2.814540            1.745983
H                  -28.173324           -2.894414            1.554922
H                  -29.434484           -3.722506            1.903239
O                  -28.604342          -11.913422           11.864207
H                  -29.165541          -11.238638           11.369994
H                  -28.379535          -11.607087           12.710292
O                  -27.539080          -16.084808            9.070393
H                  -27.571082          -16.465987            8.148319
H                  -27.695900          -15.105502            8.933074
O                  -28.319882            7.458926           13.538034
H                  -28.309423            7.083021           12.629444
H                  -28.750155            8.270956           13.339890
O                  -27.562036           -3.081876           11.105134
H                  -27.078559           -3.148643           10.260345
H                  -27.900950           -3.950925           11.278270
O                  -29.111393            2.488947           -3.577840
H                  -29.433538            2.718107           -4.416667
H                  -28.471102            1.742934           -3.625160
O                  -29.804669           -9.968869           10.417354
H                  -29.210685           -9.992948            9.688823
H                  -29.678914           -9.016806           10.775269
O                  -31.256786            2.116600            0.695137
H                  -30.415043            1.657660            0.550452
H                  -31.133614            2.711593            1.427362
O                  -27.723374           -9.408447           -2.005410
H                  -27.295611           -9.369222           -1.125620
H                  -27.950082           -8.499344           -2.225602
O                  -25.980261            7.454419           15.013771
H                  -26.175156            7.162372           15.958340
H                  -26.841318            7.448013           14.546954
O                  -27.493317           -5.497370           12.455237
H                  -27.579491           -5.037798           13.338538
H                  -28.147353           -6.189752           12.317770
O                  -25.730626           -5.653036           10.452631
H                  -26.549510           -5.381498            9.903680
H                  -26.119521           -5.676805           11.386834
O                  -26.916619          -10.177252            3.318385
H                  -26.139760           -9.773317            2.997513
H                  -26.987579          -11.117615            3.059593
O                  -32.187112           -2.732323            4.851719
H                  -32.120972           -3.605869            4.452027
H                  -31.328459           -2.295435            4.568965
O                  -27.877024           -7.320710           -7.136736
H                  -27.175231           -7.507686           -6.525216
H                  -28.596459           -7.919697           -6.772761
O                  -29.858246            0.891515            9.261224
H                  -29.353228            0.401869            9.928352
H                  -29.518772            1.797641            9.430686
O                  -29.913667          -13.471029            0.688062
H                  -29.328531          -13.425341            1.477255
H                  -29.797927          -12.643873            0.266950
O                  -27.155584           16.940795            5.277155
H                  -26.744440           16.057306            5.220036
H                  -26.470883           17.610670            5.355789
O                  -26.610030            5.266302            6.459191
H                  -26.722556            4.443278            5.990144
H                  -27.144544            5.949020            5.982805
O                  -31.010292            3.857389           11.708434
H                  -31.008304            4.720321           11.339000
H                  -30.120499            3.869909           12.102290
O                  -27.744269          -12.902974            2.500472
H                  -26.980546          -13.286053            2.031770
H                  -27.787758          -13.352294            3.332085
O                  -28.527071          -13.570459          -11.421859
H                  -27.604258          -13.901274          -11.425347
H                  -28.956099          -14.003940          -10.656162
O                  -29.565620           -5.815297            2.284458
H                  -29.013005           -6.629560            2.227237
H                  -29.406528           -5.537707            3.189087
O                  -25.039887            0.319366           18.572604
H                  -25.315104            1.144235           18.972403
H                  -24.699960            0.515467           17.703358
O                  -25.887164            1.508501            8.863051
H                  -26.372769            0.744082            9.112724
H                  -25.100097            1.696263            9.419446
O                  -26.239944          -13.709169           -7.137861
H                  -27.060172          -13.262804           -6.865839
H                  -26.267124          -14.533880           -6.582639
O                  -29.170815            0.657476            0.015471
H                  -28.256906            0.325269            0.187568
H                  -29.760049           -0.056291           -0.243693
O                  -29.425389           -5.217409            5.178456
H                  -29.017145           -5.940678            5.708737
H                  -29.469934           -4.433106            5.670427
O                  -25.636946            1.360003            6.154574
H                  -26.110563            1.232450            7.012853
H                  -24.764465            1.694448            6.424530
O                  -28.784877           14.835018           -0.857241
H                  -28.062176           14.343300           -0.478261
H                  -29.637008           14.527509           -0.601624
O                  -25.786483            0.878444          -20.673502
H                  -26.246726            1.604721          -21.177193
H                  -26.497432            0.191654          -20.614145
O                  -26.772210            6.767683           -6.062513
H                  -26.965922            5.877747           -6.220874
H                  -27.561486            7.303701           -6.171358
O                  -28.259339           -2.896141            6.808116
H                  -27.378106           -3.068106            7.117405
H                  -28.881831           -2.584713            7.507067
O                  -32.124514            2.683266            5.856425
H                  -32.901861            3.162482            6.260486
H                  -31.327968            2.982418            6.270068
O                  -31.632389            2.046314           -2.130355
H                  -30.750287            2.456090           -2.472282
H                  -31.711453            2.265082           -1.193779
O                  -27.776901            2.447904           17.020770
H                  -26.931912            2.324496           17.540789
H                  -28.317278            1.687844           17.204462
O                  -29.842568           12.017188           -3.472878
H                  -29.056432           11.462970           -3.301571
H                  -29.520216           12.879342           -3.662363
O                  -27.193723           18.063481           -6.480232
H                  -26.314435           17.777986           -6.752178
H                  -27.296564           18.952888           -6.216414
O                  -27.010849           13.454429          -13.032653
H                  -27.098791           12.861968          -12.293826
H                  -27.730229           14.112283          -12.931031
O                  -27.212005           -3.223287           17.474803
H                  -27.520651           -4.158776           17.409546
H                  -26.274617           -3.214964           17.415043
O                  -26.555123            4.750162          -11.656566
H                  -25.955361            5.460092          -11.872917
H                  -26.605904            4.293326          -12.538663
O                  -28.354438            0.292959            6.999532
H                  -28.214442           -0.630444            6.773373
H                  -28.925453            0.365805            7.757495
O                  -29.511396           -1.902579           13.500838
H                  -29.632681           -2.319155           14.367068
H                  -28.564587           -1.822019           13.268539
O                  -26.435700           16.967107           -0.321707
H                  -27.120888           17.159137            0.350084
H                  -26.080798           16.076325           -0.082571
O                  -25.227107           15.210479            5.746005
H                  -24.578487           14.724693            5.189663
H                  -24.638917           15.863900            6.113185
O                  -28.717825          -16.871600            3.035469
H                  -29.371836          -16.659421            3.795710
H                  -29.287864          -16.671241            2.261376
O                  -27.029902           11.260540           15.141903
H                  -26.569344           11.076294           14.323727
H                  -27.416579           10.380031           15.346395
O                  -27.264127           10.650302           -0.457268
H                  -27.154571           11.552038           -0.740752
H                  -28.159652           10.507040           -0.231685
O                  -26.480169           13.139248           -0.728113
H                  -25.832126           13.225857           -0.023837
H                  -26.022161           13.590488           -1.423779
O                  -25.748416           -0.035287           13.149777
H                  -26.111018            0.777291           13.539693
H                  -25.321298           -0.607926           13.882421
O                  -25.236787           19.528527            5.597409
H                  -25.555919           19.675309            6.456935
H                  -24.932279           20.364114            5.211217
O                  -26.555041           14.521410           -5.009460
H                  -27.032848           14.810767           -5.792642
H                  -27.319988           14.581572           -4.361356
O                  -26.870169            2.494993           14.295464
H                  -26.215646            3.059177           14.520869
H                  -27.460941            2.627719           15.081298
O                  -25.932004            5.321027           11.940330
H                  -25.456053            5.256887           12.781168
H                  -26.086185            6.265242           11.944781
O                  -25.915118            2.897730           19.019277
H                  -25.203356            3.499872           19.028905
H                  -26.381600            3.037859           19.872104
O                  -26.364611           17.391607           -3.238039
H                  -26.326650           17.129195           -2.345369
H                  -25.564213           17.038451           -3.648081
O                  -25.376727           12.577280           16.873817
H                  -25.860973           12.127925           16.238177
H                  -26.066755           13.023621           17.449398
O                  -28.889527           14.405760           -3.506281
H                  -29.572665           15.038500           -3.837883
H                  -28.779280           14.576531           -2.543840
O                  -24.791196           12.267056           10.432195
H                  -25.666391           12.207211           10.151391
H                  -24.308873           11.521184           10.008203
O                  -24.902866           19.499915           11.326999
H                  -24.623006           19.782615           10.475083
H                  -24.595001           18.643123           11.584719
O                  -28.338308            9.731710            9.004666
H                  -27.756014            9.515100            8.290240
H                  -29.203471            9.924127            8.585418
O                  -26.709332           11.385962            3.967472
H                  -26.808543           12.217367            3.402268
H                  -27.299741           11.613183            4.708767
O                  -29.659527            7.507758            7.033742
H                  -29.341348            7.259952            7.911453
H                  -30.385521            6.851517            6.871822
O                  -28.626557           12.244811            5.973416
H                  -28.215582           12.868142            6.583693
H                  -29.000821           11.516988            6.473534
O                  -31.292659           11.647260           -1.201191
H                  -30.804226           10.994063           -0.701208
H                  -30.720888           11.803499           -1.995547
O                  -25.323390           -3.118545            3.740047
H                  -25.391822           -2.664273            4.611959
H                  -24.469867           -3.621250            3.630169
O                  -26.465161            3.620040          -14.303012
H                  -27.185698            4.031157          -14.757744
H                  -25.632412            3.658132          -14.770536
O                  -26.134925           13.679110            2.362941
H                  -26.832462           14.334472            2.473115
H                  -25.298707           13.999578            2.659609
O                  -26.569899            7.665778            1.191040
H                  -27.001368            6.823550            1.184201
H                  -26.069175            7.771041            0.388662
O                  -29.843047            9.082871           -1.016179
H                  -29.887547            8.454309           -0.284728
H                  -29.714922            8.459451           -1.803323
O                  -26.215386            8.874776            7.028444
H                  -26.434475            8.488951            6.175274
H                  -25.263581            9.154290            6.835254
O                  -31.419280           -8.452045            6.744298
H                  -31.705847           -9.259160            7.237761
H                  -31.945251           -7.711193            7.106065
O                  -30.909895           13.469080            0.792159
H                  -30.709555           12.993472            1.617749
H                  -31.216357           12.785424            0.144916
O                  -25.615485           10.795320           12.677339
H                  -25.682521           11.220409           11.817650
H                  -24.720427           10.891587           13.004740
O                  -25.025889          -18.393580           -3.900741
H                  -24.996498          -18.694285           -2.996806
H                  -24.339801          -18.923053           -4.326597
O                  -25.605082           16.270541           10.160893
H                  -25.115759           16.873619            9.583766
H                  -25.186038           15.449790           10.175179
O                  -32.630047            4.828449            3.642493
H                  -32.391712            5.437741            4.339879
H                  -31.833155            4.275262            3.473429
O                  -30.061085            5.734144           -7.562648
H                  -29.820424            6.661839           -7.167937
H                  -29.551800            5.461042           -8.341545
O                  -27.851161           12.755494           12.285754
H                  -28.585527           13.372753           12.303224
H                  -27.139660           13.125873           12.785687
O                  -29.883655            6.817638            0.764895
H                  -29.626735            6.292279            1.524884
H                  -30.863346            6.817240            0.784249
O                  -29.935334            7.895166           -3.751955
H                  -29.216673            8.505773           -3.739651
H                  -29.578482            6.961191           -3.815874
O                  -27.194884            5.671376            9.334530
H                  -26.972141            5.589050            8.417267
H                  -27.674608            4.856511            9.513830
O                  -27.764741            9.732789           -3.751575
H                  -27.300427           10.309106           -4.296520
H                  -27.391714            9.835679           -2.854459
O                  -28.323552            9.569412            2.714640
H                  -27.558103           10.086747            2.998998
H                  -27.917156            8.971421            2.055621
O                  -28.586601           15.109794            2.644895
H                  -29.240009           14.558703            2.179235
H                  -28.646628           15.919761            2.138272
O                  -30.548543           11.217043            2.248901
H                  -31.149854           10.552948            2.673885
H                  -29.635013           10.851408            2.349407
O                  -31.192229           10.535903           -5.712575
H                  -30.828854           11.182245           -5.115347
H                  -30.991868           10.885327           -6.597418
O                  -31.482228            5.411942            6.406439
H                  -30.705770            4.883399            6.752547
H                  -32.037937            5.604338            7.217781
O                  -29.741902           14.983793            5.605515
H                  -29.565737           14.070148            5.805527
H                  -29.338977           15.106600            4.746836
O                  -30.422379           10.484747            7.370212
H                  -31.235139           10.699881            7.811034
H                  -30.682974            9.756575            6.814844
O                  -25.404745           13.877626           14.163191
H                  -25.138512           14.039664           15.045140
H                  -24.620190           13.906487           13.590138
O                    9.558685          -26.594466           -3.094050
H                    8.647874          -26.943934           -3.136886
H                    9.767478          -26.416968           -2.148578
O                    5.996348          -29.720690          -10.653662
H                    5.357003          -30.428210          -10.510580
H                    6.759176          -29.879933          -10.085165
O                   -4.857747          -29.742308          -11.515943
H                   -5.265991          -30.031864          -10.676564
H                   -5.435790          -29.986308          -12.249129
O                    0.944175          -30.035799           -4.274315
H                    0.898693          -29.976268           -5.276160
H                    0.027350          -30.330292           -4.010657
O                    7.496950          -31.455411           -2.722379
H                    6.667829          -31.301393           -3.244143
H                    7.443997          -32.285147           -2.286120
O                   -7.355015          -27.508539           -6.308013
H                   -6.645273          -27.118957           -5.707857
H                   -7.529439          -26.877015           -7.030360
O                  -10.772420          -29.515587           -8.191903
H                  -10.835313          -30.463093           -8.040677
H                  -10.576302          -29.335767           -9.170502
O                   -4.628596          -25.432871           20.169263
H                   -4.104884          -26.211678           20.428111
H                   -4.051031          -24.755004           19.810185
O                  -10.039534          -25.157829           -5.164926
H                  -10.290206          -26.102530           -5.336966
H                   -9.178778          -25.011544           -5.601769
O                   -4.845696          -30.080746           -4.358119
H                   -3.917144          -30.309227           -4.096049
H                   -5.083359          -29.282210           -3.879219
O                   -4.687607          -26.860352          -11.284389
H                   -4.844821          -26.444540          -12.076030
H                   -4.971093          -27.787280          -11.373259
O                   -6.737452          -31.097922           -0.150072
H                   -7.155250          -31.114225           -1.010096
H                   -5.899043          -30.681004           -0.320432
O                    0.842151          -32.135085           -9.158343
H                   -0.046445          -32.246214           -8.767758
H                    0.870969          -31.290316           -9.646970
O                    1.398706          -27.207185          -15.608468
H                    1.916198          -27.468303          -16.370985
H                    0.616007          -27.803208          -15.522418
O                   -0.006248          -25.297079          -10.429034
H                    0.078743          -24.406952          -10.112012
H                    0.103880          -25.178836          -11.400609
O                   -5.846650          -25.002992           12.479747
H                   -5.858804          -25.636322           11.685980
H                   -6.203203          -25.543199           13.239835
O                   -6.144490          -30.237193            3.456771
H                   -5.654706          -31.054715            3.196725
H                   -6.343482          -30.260257            4.395711
O                   -4.825511          -27.053253          -16.295847
H                   -4.861037          -26.452200          -17.029061
H                   -3.906029          -27.333004          -16.332165
O                  -19.695282          -25.034342           -3.602936
H                  -19.975686          -25.299556           -4.452458
H                  -19.640366          -24.069839           -3.645798
O                  -15.304739          -25.825524           -3.353154
H                  -16.101530          -26.346569           -3.516659
H                  -15.407247          -25.106669           -3.952129
O                   18.780219          -24.927740           -0.538112
H                   18.342164          -25.474807           -1.188660
H                   18.201832          -24.980293            0.248562
O                  -12.810733          -28.319999          -13.473984
H                  -11.816122          -28.160746          -13.609886
H                  -13.141486          -27.441271          -13.240269
O                   -7.156890          -25.467598          -19.331111
H                   -6.489449          -25.320378          -18.681174
H                   -7.984072          -24.994128          -19.145818
O                  -13.949929          -29.903605           -4.727597
H                  -13.534101          -29.025895           -4.525385
H                  -13.920610          -29.914760           -5.706250
O                    4.908830          -28.531021           -1.016768
H                    3.965466          -28.285431           -1.185829
H                    5.020411          -28.491656           -0.086775
O                   -3.084045          -25.354241           -6.963333
H                   -2.496311          -24.592692           -6.907850
H                   -3.014756          -25.701961           -7.861124
O                   16.135733          -26.416460           -7.576242
H                   15.235537          -26.492547           -7.895316
H                   16.729177          -26.407822           -8.377471
O                   -7.473646          -25.066599            5.416419
H                   -8.128698          -24.522792            5.841755
H                   -7.503409          -24.854779            4.505871
O                    2.175590          -28.023457           -1.470952
H                    1.759960          -28.429293           -2.235601
H                    1.413897          -27.788324           -0.871046
O                   10.939296          -26.567296          -16.171216
H                   11.491013          -25.945680          -16.562434
H                   10.095189          -26.089212          -16.048641
O                    4.310852          -25.944428           13.123637
H                    4.614299          -26.855681           13.353057
H                    3.413264          -25.936974           13.402816
O                   -4.683260          -27.208193           -2.799819
H                   -4.853517          -26.496793           -3.388705
H                   -3.810887          -27.479964           -3.075323
O                   12.714596          -24.648658           -4.477231
H                   13.012819          -24.705293           -3.598395
H                   11.773500          -24.230969           -4.386802
O                   -6.480911          -24.891728          -10.256610
H                   -5.839422          -25.591907          -10.464574
H                   -5.994305          -24.405021           -9.545349
O                    9.454911          -24.684274           -7.097139
H                    9.434859          -25.655376           -7.167745
H                    9.655320          -24.504206           -6.169808
O                    6.711321          -33.070821           -0.521409
H                    5.878394          -32.622296           -0.750462
H                    7.212095          -33.015653            0.294069
O                    9.018524          -27.557330           -0.130692
H                    8.821002          -28.409099            0.231286
H                    9.990358          -27.391473           -0.148411
O                   14.891520          -26.416835           -2.898461
H                   14.269930          -26.929590           -2.382087
H                   14.867883          -25.511314           -2.589606
O                    2.004177          -32.168335           -6.675202
H                    1.620695          -32.054532           -7.512152
H                    2.399983          -33.035405           -6.704664
O                   12.807756          -26.192743            4.660736
H                   13.349122          -25.393943            4.616807
H                   13.369237          -26.985161            4.631441
O                    5.932754          -26.772369            2.787925
H                    6.151144          -26.088352            2.128749
H                    6.274104          -26.501800            3.600785
O                    0.545250          -24.893058          -17.332275
H                    0.298680          -24.085331          -16.852770
H                    0.973579          -25.410973          -16.669847
O                  -16.045232          -24.848018          -10.750274
H                  -16.556843          -25.594503          -11.045494
H                  -15.447117          -25.129213          -10.052371
O                   -8.344605          -32.758966            1.730567
H                   -9.157680          -32.685520            1.221696
H                   -7.717337          -32.180571            1.232150
O                   -5.098871          -25.251753            6.749424
H                   -5.944151          -25.316081            6.298527
H                   -4.600117          -26.033544            6.616410
O                   -8.889732          -31.401656            4.172818
H                   -8.493502          -31.973873            3.514920
H                   -8.810547          -30.485344            3.905764
O                   -8.422980          -29.157543            2.274261
H                   -7.463842          -29.128931            2.214154
H                   -8.704169          -28.267251            2.535403
O                   -2.299210          -28.269975           -3.822891
H                   -1.771081          -27.845223           -4.491988
H                   -2.048709          -29.209426           -3.814956
O                   -0.568253          -29.192012          -12.325116
H                    0.003094          -29.994372          -12.343160
H                   -1.449811          -29.536378          -12.137524
O                   -4.280495          -32.124009           -6.862920
H                   -4.891944          -31.393416           -6.677744
H                   -3.903316          -32.444983           -6.064100
O                   -1.384706          -31.519141           -7.142528
H                   -2.295746          -31.301492           -7.270242
H                   -0.873610          -30.782336           -6.845306
O                   -1.996759          -32.293537            6.671468
H                   -1.268594          -31.992237            7.200236
H                   -2.748052          -31.836476            6.964936
O                   -8.173511          -27.236236          -12.529534
H                   -7.812116          -27.587521          -11.694564
H                   -8.393586          -26.349587          -12.253351
O                   -9.949858          -28.090256           -5.523384
H                   -9.031724          -27.818257           -5.722720
H                  -10.327674          -28.489983           -6.302991
O                   -1.129449          -27.293895          -14.056154
H                   -0.706599          -26.490702          -13.699154
H                   -0.855409          -27.926325          -13.429923
O                    4.177085          -30.332591           -6.748895
H                    3.377510          -30.888779           -6.671714
H                    4.783712          -30.689648           -6.036862
O                    0.375218          -31.873520            0.868769
H                   -0.167033          -32.184288            1.575987
H                    0.087814          -32.414024            0.057425
O                    8.196119          -28.597286           -5.700654
H                    7.631473          -28.687943           -4.933439
H                    8.215975          -29.528731           -5.999873
O                   -4.762291          -32.787700            2.941424
H                   -3.882999          -33.152582            2.885509
H                   -5.110387          -33.175880            3.751046
O                   -8.508014          -24.975977            0.558033
H                   -7.687607          -24.700007            0.204925
H                   -8.519868          -24.619168            1.509855
O                   -0.741705          -27.340874           -8.117133
H                   -0.362228          -26.850303           -8.834804
H                   -0.667140          -26.736336           -7.381554
O                   19.459069          -24.977699           -6.498689
H                   18.967820          -24.437855           -5.887903
H                   19.479530          -24.523276           -7.314766
O                   -5.121835          -25.639452            2.257253
H                   -4.915951          -26.540978            2.492072
H                   -5.214176          -25.675045            1.282136
O                   -3.315545          -24.893390          -21.994982
H                   -4.131667          -24.344787          -21.766673
H                   -2.768036          -24.651030          -21.225263
O                   14.401801          -27.568142          -12.413539
H                   13.556125          -27.503880          -12.800081
H                   14.372906          -28.272031          -11.780299
O                   -5.921061          -26.321712          -13.772453
H                   -6.734976          -26.854936          -13.726212
H                   -5.677118          -26.111292          -14.722092
O                   -6.639469          -27.817429           -0.450108
H                   -7.018369          -27.236232           -1.130170
H                   -7.042364          -27.670433            0.414651
O                   17.594068          -26.770488           -2.346524
H                   16.627659          -26.989656           -2.592658
H                   18.175304          -27.446403           -2.792766
O                   -3.484645          -28.648035           -8.327687
H                   -3.101470          -29.058964           -9.138490
H                   -2.707037          -28.321811           -7.815772
O                  -13.156869          -27.395359           -4.257040
H                  -13.884098          -26.836725           -4.058071
H                  -12.874309          -27.167126           -5.176952
O                    0.193806          -31.023070           13.376529
H                    0.900085          -30.407468           13.492853
H                    0.146736          -31.335078           12.439177
O                   -4.437732          -29.595639           -0.167698
H                   -4.971624          -28.895275           -0.614045
H                   -4.345185          -29.214815            0.712421
O                  -11.138393          -26.426334           -9.014945
H                  -11.860623          -26.865455           -9.552451
H                  -11.081951          -25.529282           -9.436054
O                    5.026848          -26.096813          -14.864749
H                    4.918719          -26.854577          -14.333551
H                    5.779536          -25.655528          -14.444145
O                   -7.937670          -26.118889           -2.628855
H                   -8.847321          -26.448798           -2.655250
H                   -7.723228          -26.385628           -3.610473
O                  -13.777662          -27.666893          -10.008496
H                  -13.857731          -27.754459           -9.043128
H                  -13.873932          -28.578675          -10.325740
O                   -2.309043          -28.055861          -16.283835
H                   -2.450248          -28.983534          -16.093842
H                   -1.969452          -27.768439          -15.475801
O                  -17.700797          -26.925632           -3.343672
H                  -18.244147          -26.119888           -3.269004
H                  -18.113649          -27.647009           -2.864199
O                   -5.667861          -33.512499            0.339298
H                   -6.080237          -32.737080           -0.062070
H                   -5.372662          -33.171316            1.225998
O                   -8.365470          -26.016581           -8.294848
H                   -9.281470          -26.309383           -8.395810
H                   -8.060354          -25.808919           -9.232974
O                    1.646691          -27.893907          -11.097603
H                    2.080547          -27.883699          -11.964505
H                    0.756024          -28.201171          -11.260868
O                  -10.015197          -28.284914          -14.298835
H                   -9.401443          -27.902180          -13.683675
H                   -9.638142          -28.176527          -15.147967
O                   -5.987189          -29.652222           -7.871038
H                   -5.035564          -29.400288           -7.830945
H                   -6.381303          -29.214056           -7.094671
O                  -20.107427          -26.443576           -0.433031
H                  -19.733488          -27.299954           -0.713098
H                  -19.728951          -26.260680            0.421012
O                   -7.357350          -31.122546           -3.030811
H                   -6.661622          -30.817929           -3.567319
H                   -8.038544          -31.428183           -3.734822
O                    0.181352          -24.872083          -13.333762
H                   -0.413283          -24.317610          -13.831817
H                    1.096027          -24.530683          -13.427013
O                   -4.516963          -28.254235            2.824880
H                   -3.969650          -28.587178            3.575846
H                   -5.327678          -28.758966            2.993322
O                  -11.184832          -26.141324          -17.273456
H                  -12.101809          -26.047249          -16.980223
H                  -10.893413          -26.972043          -16.994356
O                  -19.910574          -25.497713            2.031253
H                  -19.037748          -25.617979            2.531832
H                  -19.935259          -24.545144            1.840487
O                  -14.127844          -25.031642            7.828686
H                  -14.366972          -24.754204            6.938726
H                  -14.839592          -25.601985            8.032857
O                  -13.957657          -28.728129            4.890816
H                  -13.628059          -28.098108            5.534049
H                  -13.146113          -29.089624            4.463618
O                  -14.484915          -24.714918            5.002912
H                  -15.144103          -25.264106            4.515106
H                  -14.832858          -23.781751            4.908595
O                   -4.627460          -28.176112            6.558778
H                   -4.132603          -28.769765            6.022491
H                   -5.553709          -28.229963            6.246449
O                   -5.710507          -26.327298           10.109477
H                   -5.069760          -27.038120           10.132492
H                   -6.600518          -26.733924            9.927178
O                   -8.291648          -27.696195           10.232666
H                   -8.013080          -28.640383           10.134932
H                   -8.239077          -27.533751           11.187293
O                   -4.278679          -28.668098            9.157311
H                   -4.687506          -29.507313            9.369700
H                   -4.328649          -28.702369            8.138467
O                  -10.973817          -27.804495           13.392718
H                  -10.278957          -27.205215           13.104140
H                  -11.625758          -27.393615           13.988077
O                    8.268403          -28.295476           13.772106
H                    8.579604          -29.069424           14.133829
H                    8.619688          -28.304162           12.897553
O                  -10.491679          -28.596125          -10.871365
H                  -11.243707          -28.546852          -11.404097
H                   -9.949727          -29.142274          -11.468731
O                    9.383967          -25.603649            6.951904
H                    9.169181          -24.983358            7.669064
H                   10.380684          -25.536001            6.969251
O                   -1.929621          -30.763954           -0.456195
H                   -1.992667          -31.579453            0.149835
H                   -2.832766          -30.423300           -0.501840
O                   -2.861287          -25.008233           -9.806842
H                   -1.942620          -25.097479          -10.106271
H                   -3.341020          -25.724409          -10.260665
O                    4.259020          -26.432741           10.134257
H                    4.330837          -26.408302           11.092816
H                    4.025441          -25.522185            9.846553
O                  -15.758429          -28.253437           -0.887409
H                  -16.294106          -28.283378           -0.126468
H                  -15.845717          -27.402840           -1.357198
O                  -11.901341          -25.075045            3.790130
H                  -11.581680          -24.166923            4.091462
H                  -12.619633          -25.181705            4.360093
O                   18.268340          -24.678230           12.083729
H                   17.793413          -25.230729           12.744988
H                   18.603844          -25.273844           11.400199
O                  -17.774435          -25.640367            3.971233
H                  -18.258771          -26.167074            4.672285
H                  -17.046563          -26.243777            3.764360
O                  -10.972083          -25.145379           -0.720956
H                  -11.041527          -26.061191           -1.026845
H                  -10.093591          -25.019507           -0.312297
O                  -16.797165          -25.709942            0.190591
H                  -17.203196          -26.152114            0.891497
H                  -16.373296          -24.977317            0.682992
O                  -10.551467          -27.241540           -2.648016
H                  -10.131074          -28.047876           -2.178636
H                  -11.088735          -27.699867           -3.298865
O                    0.506725          -28.715777            8.686440
H                   -0.287397          -28.428882            9.165375
H                    0.438773          -28.382634            7.744358
O                  -12.246857          -28.459685            1.839337
H                  -12.585737          -27.743605            1.228209
H                  -12.845373          -29.197258            1.749051
O                   -1.998395          -26.421913           17.337528
H                   -1.739842          -26.766459           18.225423
H                   -1.717401          -25.494490           17.357514
O                    3.015076          -27.758666          -13.344350
H                    2.717964          -27.523131          -14.258237
H                    3.179973          -28.703691          -13.344451
O                    8.835927          -28.599280          -14.975158
H                    8.126346          -28.872722          -14.400924
H                    8.716652          -27.614609          -15.053150
O                    4.280836          -31.657675           -9.749803
H                    3.587925          -30.988083           -9.587379
H                    4.587918          -31.890678           -8.848744
O                  -10.296787          -30.116480            0.782925
H                   -9.533485          -29.898699            1.301497
H                  -10.981810          -29.464433            1.009595
O                   -1.866877          -25.971538          -18.149595
H                   -1.030295          -25.547186          -17.997351
H                   -2.062037          -26.705757          -17.556178
O                    0.048305          -33.462859           -1.382809
H                   -0.840568          -33.615526           -1.703275
H                    0.700597          -33.654196           -2.067145
O                    9.938766          -28.829933           -9.692794
H                    9.974354          -28.168243          -10.468126
H                    9.968339          -28.216502           -8.938245
O                   -5.410112          -25.623539           -5.073892
H                   -4.657531          -25.607038           -5.615358
H                   -5.857616          -24.728642           -5.258819
O                   15.742749          -25.219847            6.862471
H                   15.352260          -25.819993            6.253844
H                   15.459534          -25.498287            7.767309
O                   12.523557          -24.884520          -17.360649
H                   13.268975          -25.389719          -17.773572
H                   12.286645          -24.343435          -18.151779
O                    7.810880          -31.086356           -6.854173
H                    8.502095          -31.754597           -6.719521
H                    7.861611          -30.933333           -7.771572
O                  -12.557764          -25.950038           -6.709460
H                  -12.070544          -26.208478           -7.551482
H                  -12.330701          -25.007845           -6.539054
O                   16.322365          -25.034404          -11.373479
H                   15.659949          -24.627307          -11.918976
H                   16.140944          -25.996354          -11.415599
O                    2.446673          -29.649373           -9.036490
H                    2.998452          -29.159738           -8.338790
H                    2.069463          -28.844318           -9.539055
O                    0.569020          -29.658504           -7.043675
H                    1.196999          -29.930098           -7.761872
H                    0.063139          -28.978425           -7.406499
O                   12.487684          -27.046477           -6.137918
H                   12.295477          -26.155141           -5.732253
H                   12.137554          -27.671033           -5.429490
O                   -7.617029          -28.513423           -9.989925
H                   -7.067823          -28.881962           -9.282099
H                   -8.330149          -28.038924           -9.638256
O                    4.471989          -25.668508          -17.515097
H                    4.527450          -25.860095          -16.607138
H                    4.058929          -24.835758          -17.551120
O                   -0.591912          -26.651786           -5.405288
H                   -0.549903          -25.909690           -4.774428
H                    0.317386          -26.996682           -5.503210
O                    9.850050          -27.429514           -7.328563
H                    9.268307          -27.831582           -6.640224
H                   10.723844          -27.182598           -6.934928
O                    6.824221          -27.939686           -2.988162
H                    5.990836          -27.613728           -3.339434
H                    6.484214          -28.590009           -2.357122
O                   13.868689          -29.895945            5.766711
H                   13.976569          -29.415522            4.974086
H                   14.061032          -29.278674            6.523949
O                  -17.447894          -26.528646           11.471810
H                  -16.594447          -26.701562           11.004793
H                  -17.729017          -25.625740           11.208935
O                   13.319845          -28.746845            2.881330
H                   13.329094          -29.560259            2.323808
H                   13.332335          -28.044977            2.259665
O                    8.369071          -25.438230          -16.304453
H                    8.081726          -24.779280          -15.664407
H                    7.775660          -25.622195          -17.007913
O                   12.034958          -26.311268          -13.615121
H                   12.738013          -25.694313          -13.585551
H                   11.745805          -26.344079          -14.603495
O                   11.525116          -28.615713           -4.025646
H                   10.863011          -27.952082           -3.671469
H                   11.027253          -29.381704           -4.395993
O                    7.574061          -25.363157          -11.313552
H                    6.942452          -25.964998          -10.865740
H                    7.624529          -24.561325          -10.766275
O                   11.077919          -29.138118          -12.772474
H                   10.197051          -29.076935          -13.154206
H                   11.573989          -28.379830          -13.061461
O                    7.614557          -29.422748            8.689279
H                    8.124806          -29.610754            7.880105
H                    7.427603          -28.477750            8.606087
O                   11.409248          -24.951365           -9.251196
H                   10.910166          -25.435777           -9.905082
H                   10.788741          -24.768481           -8.494601
O                    9.613571          -30.546551           -4.367927
H                    9.732631          -31.447636           -4.770496
H                    9.042498          -30.763318           -3.626827
O                   13.350491          -26.942202           -8.765816
H                   13.266829          -27.287992           -7.810743
H                   12.761303          -26.178116           -8.834029
O                   10.155222          -26.636034          -11.605912
H                   10.623652          -26.306869          -12.365884
H                    9.260095          -26.176234          -11.650678
O                    2.773499          -24.856926           -5.020017
H                    2.551814          -25.769552           -4.939001
H                    3.183672          -24.841854           -5.919644
O                    5.733306          -27.010313           -9.995508
H                    5.958494          -27.092231           -9.036004
H                    5.649885          -27.946424          -10.335255
O                   15.446311          -27.995977           -5.291269
H                   15.285285          -27.298801           -4.668146
H                   15.600384          -27.553632           -6.160523
O                    2.736944          -27.848012          -18.003512
H                    2.157612          -28.016193          -18.754958
H                    3.032907          -26.907966          -18.054180
O                  -14.155905          -26.148809          -12.595406
H                  -14.245340          -26.280766          -11.626460
H                  -13.707067          -25.280689          -12.743001
O                   13.715435          -26.134494           11.020384
H                   13.620528          -26.033411           11.996985
H                   13.370104          -27.025560           10.859942
O                    3.112814          -32.008241            0.918945
H                    3.501353          -31.917830            0.063236
H                    2.256510          -31.509119            0.762695
O                    8.828821          -26.277331           15.580285
H                    8.635146          -26.901286           14.875906
H                    9.546267          -26.583331           16.137458
O                   -1.838124          -25.656440            8.326517
H                   -2.210173          -25.919489            9.173835
H                   -2.266235          -24.863750            8.029341
O                    4.837089          -30.325463            9.167970
H                    5.704125          -29.835507            9.108650
H                    4.207883          -29.853887            8.647992
O                   -3.662023          -26.185004           -0.220305
H                   -2.673736          -26.280432           -0.296171
H                   -3.984327          -26.757590           -0.994454
O                   -9.421198          -26.588439            6.731494
H                   -8.614043          -26.501965            6.265136
H                   -9.572124          -27.548250            6.649147
O                    0.493591          -26.251356            4.286992
H                   -0.244723          -25.810737            3.820549
H                    1.163886          -25.563445            4.402938
O                   19.590689          -25.324484            2.792985
H                   18.722679          -25.233432            2.448237
H                   20.227890          -25.081641            2.063533
O                    9.999011          -30.227575            2.353125
H                    9.163284          -29.829254            2.409394
H                   10.628131          -29.501906            2.382174
O                    4.334410          -26.153436           -3.092556
H                    4.793941          -25.309262           -3.341116
H                    3.459741          -26.025428           -3.491110
O                   12.117483          -25.426075            7.146654
H                   12.373370          -25.916808            6.366554
H                   12.914010          -25.162115            7.570687
O                    9.281812          -25.941626           10.334381
H                    8.989250          -26.735127           10.743944
H                    8.506029          -25.422454            9.958142
O                    3.192696          -26.638826            1.828286
H                    4.011546          -26.626443            2.360341
H                    2.781051          -27.471642            1.886776
O                    4.276878          -24.726322           22.823992
H                    4.871218          -24.066177           22.473666
H                    3.607480          -24.335323           23.408778
O                    7.922508          -24.640925            4.723531
H                    8.534072          -25.083616            5.377749
H                    7.460321          -23.955010            5.270599
O                   10.939270          -27.626430            8.589193
H                   10.233157          -27.445722            9.213747
H                   11.305126          -26.777914            8.291148
O                    6.418895          -27.011479            8.582375
H                    5.523983          -27.195120            8.891994
H                    6.569262          -26.134925            8.929344
O                    0.462734          -25.340639           -0.305534
H                    1.417552          -25.385348           -0.432169
H                    0.018277          -25.693091           -1.112035
O                    5.583369          -29.959174            5.837851
H                    6.171544          -29.199078            5.881301
H                    5.502437          -30.228246            4.958532
O                    6.928133          -27.643599            5.795564
H                    7.853812          -27.981257            5.807594
H                    6.686456          -27.431083            6.709271
O                  -15.256345          -27.010704            3.224534
H                  -14.830617          -27.102181            2.339224
H                  -14.814492          -27.668971            3.766348
O                    4.655529          -26.709577           16.081510
H                    3.747730          -26.444812           16.064470
H                    4.720004          -27.481520           15.406227
O                   -0.727255          -27.750035            6.362245
H                   -0.517782          -27.260255            5.562613
H                   -1.093880          -26.998639            6.877719
O                   13.712696          -24.983461           13.490781
H                   13.136091          -25.187763           14.235974
H                   13.691711          -24.030412           13.446144
O                  -10.505010          -26.156666            9.295217
H                  -10.296726          -26.012229            8.374808
H                   -9.683368          -26.492364            9.677063
O                  -12.458978          -27.865563           11.043821
H                  -12.004854          -27.221364           10.466519
H                  -11.875875          -27.965037           11.847807
O                   -4.448360          -27.404947           16.631813
H                   -4.955163          -26.581936           16.536698
H                   -3.598658          -27.045713           16.956576
O                    5.243612          -24.848603            5.471982
H                    6.012043          -25.423588            5.497293
H                    4.552819          -25.299816            6.045145
O                    3.247754          -25.787691          -10.028796
H                    4.143351          -26.081321          -10.012081
H                    2.747908          -26.561396          -10.201232
O                   -7.005286          -29.431413            6.101638
H                   -7.903335          -29.265493            5.876455
H                   -7.023939          -30.005758            6.906413
O                    6.764588          -24.600346           16.152310
H                    7.439002          -25.264961           15.904869
H                    6.006743          -25.230424           16.372101
O                  -13.591536          -26.836827            0.434774
H                  -14.007224          -27.282837           -0.285982
H                  -13.598343          -25.908619            0.135736
O                   -6.261982          -28.249948           12.823121
H                   -5.572935          -28.648115           13.387403
H                   -6.543627          -28.924631           12.220367
O                   -7.384779          -28.542762           15.863453
H                   -6.695792          -28.780167           15.207624
H                   -7.625719          -27.613308           15.674183
O                    1.380049          -31.009473            5.270380
H                    0.480904          -31.364061            5.278337
H                    1.176526          -30.212919            4.717214
O                  -10.928824          -29.149573            8.251878
H                  -11.754125          -29.121992            7.770376
H                  -11.082271          -28.594256            9.018755
O                   16.435112          -25.560291           14.483161
H                   15.460691          -25.597111           14.321213
H                   16.615896          -25.234181           15.373154
O                  -13.361653          -27.128987           14.473077
H                  -13.675088          -26.904561           15.384797
H                  -13.726020          -26.419762           13.920608
O                   -2.866356          -29.772429            4.958021
H                   -2.083261          -29.174306            5.164525
H                   -2.630418          -30.670016            5.321868
O                  -12.253027          -31.364138           -3.031176
H                  -12.837599          -30.912293           -3.680012
H                  -11.541208          -30.721416           -2.749201
O                  -15.960928          -28.072229           -7.311898
H                  -15.648201          -27.165619           -7.280357
H                  -15.225589          -28.659774           -7.218113
O                   12.865204          -25.180147           15.950742
H                   12.835105          -24.344624           16.473977
H                   12.396502          -25.851647           16.439430
O                   -7.528654          -25.804933           15.209701
H                   -6.926865          -25.335474           15.861556
H                   -8.314361          -25.326737           15.409632
O                   16.942515          -25.124729            1.591604
H                   16.915727          -26.068502            1.318050
H                   16.123927          -24.719077            1.850142
O                   -4.595835          -25.088574          -18.220248
H                   -3.709139          -25.308147          -18.435735
H                   -4.679882          -24.301241          -17.667005
O                   -8.837236          -26.329966           12.846484
H                   -9.298009          -25.483805           12.883508
H                   -8.410122          -26.308666           13.665266
O                    5.396952          -31.751739           -4.509317
H                    5.836993          -32.638479           -4.535131
H                    4.505360          -31.812783           -4.098706
O                   21.758223          -25.361930           -4.784418
H                   20.872682          -25.249531           -5.099195
H                   22.222328          -24.640525           -5.256636
O                  -10.055062          -27.175940            3.321866
H                  -10.569197          -26.437039            3.702012
H                  -10.794332          -27.816506            2.974123
O                   -9.689585          -28.847735            5.458692
H                   -9.909658          -28.227877            4.658982
H                  -10.489367          -29.366153            5.533268
O                    3.218657          -26.801092            6.584478
H                    3.260645          -27.743678            6.768999
H                    2.585999          -26.436490            7.198766
O                   -0.172896          -28.713282            0.278140
H                   -0.822515          -28.250872            0.847445
H                   -0.541539          -29.569799            0.138588
O                   15.685826          -26.364453            9.266800
H                   15.196745          -26.422719           10.076980
H                   16.591144          -26.183064            9.515692
O                    3.648350          -27.269867           -7.365958
H                    4.533953          -27.705170           -7.212682
H                    3.811590          -26.312560           -7.362611
O                   -8.541315          -30.454643            9.509534
H                   -9.367839          -30.015960            9.259698
H                   -8.546913          -31.055602           10.266662
O                   -4.487345          -31.146376            6.884751
H                   -4.851546          -31.049354            7.765894
H                   -5.063480          -31.818002            6.524027
O                   -1.005071          -26.762982           14.580539
H                   -0.067167          -26.924810           14.706166
H                   -1.396472          -27.084293           15.405823
O                   -9.396192          -29.768984           -1.834133
H                   -9.576579          -29.867165           -0.874241
H                   -8.407660          -29.863713           -1.993126
O                  -12.387748          -27.012409            6.559646
H                  -11.540603          -26.659862            6.416635
H                  -12.931042          -26.282332            7.005715
O                   -0.944798          -27.048067           -1.819233
H                   -0.762227          -27.606246           -0.996601
H                   -1.274983          -27.617461           -2.516636
O                    1.832783          -27.887233           11.016461
H                    2.671304          -27.516999           10.800577
H                    1.352313          -28.100585           10.228698
O                    2.099291          -27.309900           -5.197531
H                    2.565093          -27.455589           -6.065486
H                    2.125752          -28.118271           -4.717627
O                  -11.951924          -30.573278            4.709939
H                  -11.809637          -30.987593            3.829465
H                  -12.218943          -31.232491            5.338501
O                  -15.037172          -25.214550           -7.821035
H                  -15.332993          -24.519257           -7.199053
H                  -14.164328          -25.314081           -7.414787
O                  -15.065631          -26.685172           10.013071
H                  -15.219235          -27.662217            9.830497
H                  -14.379517          -26.642283           10.685724
O                    1.507719          -25.590792           12.583525
H                    1.697215          -26.445871           12.115435
H                    0.706439          -25.808504           13.080324
O                    6.916112          -26.662647          -18.361548
H                    7.232031          -26.433683          -19.242384
H                    6.037395          -26.304605          -18.321753
O                   13.011237          -28.672812           -1.648628
H                   12.495760          -28.854704           -2.415617
H                   13.356093          -29.504117           -1.386348
O                    2.769390          -29.527982           13.284122
H                    2.522881          -29.438921           12.372658
H                    3.337751          -30.290127           13.386789
O                   -9.367699          -25.005951           17.001671
H                   -9.591133          -25.850399           17.362466
H                   -8.715779          -24.707255           17.653658
O                    1.701749          -27.600955           15.399505
H                    1.964368          -28.318294           14.838337
H                    1.445639          -28.002047           16.241219
O                    7.399391          -25.265777            0.803033
H                    7.764330          -26.123723            0.472204
H                    8.054144          -25.053760            1.485351
O                   15.542023          -27.476766            4.820571
H                   15.630452          -27.812687            5.691457
H                   16.397513          -27.393532            4.398778
O                   -1.856122          -28.165191           10.137530
H                   -2.648902          -28.471649            9.757284
H                   -2.083141          -27.802147           11.009771
O                    5.451084          -28.412827           13.944067
H                    5.284997          -29.333167           13.673193
H                    6.420986          -28.301576           13.784047
O                    6.441253          -26.153318           20.043444
H                    5.755672          -25.471938           19.925746
H                    7.206217          -25.612086           19.790848
O                    3.646476          -24.847812           -0.533718
H                    3.633659          -25.405285           -1.324016
H                    3.699067          -25.376819            0.233871
O                    6.393500          -31.150036            3.420718
H                    5.561863          -31.521235            3.183318
H                    6.885770          -31.797131            3.971484
O                    3.256962          -29.372561            6.971991
H                    3.963759          -29.550957            6.400692
H                    2.512465          -29.876814            6.555401
O                   11.899036          -25.255504            2.001893
H                   11.069316          -24.737176            2.213662
H                   11.995428          -25.670847            2.882034
O                    0.272900          -31.571821            8.487600
H                    1.163398          -31.848105            8.247679
H                    0.299418          -30.631583            8.538301
O                   -1.808354          -26.996917            1.908706
H                   -1.658592          -26.062994            2.061646
H                   -2.755213          -27.068353            1.692782
O                   10.602491          -30.584682           -0.212985
H                   10.382135          -30.953320            0.680946
H                    9.998967          -29.921566           -0.507339
O                   21.260180          -25.611566           -1.973436
H                   21.129971          -25.331235           -2.877392
H                   20.647707          -25.060077           -1.451288
O                   11.586445          -26.939624           -0.249563
H                   11.879876          -26.658320            0.647462
H                   12.202101          -27.645433           -0.514836
O                   -7.319856          -25.276566           19.024625
H                   -7.523026          -26.188872           18.724933
H                   -6.440570          -25.361312           19.438169
O                    4.533370          -31.155175           -1.293203
H                    4.544562          -30.223808           -1.083275
H                    3.873873          -31.220343           -2.002339
O                    1.095334          -26.995530           19.592391
H                    0.107261          -27.096183           19.533378
H                    1.323370          -26.089795           19.253943
O                   12.461712          -28.517397           10.896952
H                   11.930653          -28.305022           10.036020
H                   11.741672          -28.566292           11.535758
O                   -1.630690          -30.982618           -3.401478
H                   -2.096752          -31.739628           -3.814726
H                   -1.783994          -31.114416           -2.476502
O                    1.450913          -28.783994            3.103532
H                    0.910084          -28.163365            3.621150
H                    0.914302          -28.801186            2.236078
O                    9.348836          -28.921061            6.557258
H                    9.818888          -28.261346            7.099676
H                   10.065964          -29.521382            6.290763
O                   17.553248          -27.663618            1.223575
H                   17.701711          -28.169034            2.060635
H                   17.207095          -28.442141            0.616018
O                    3.871242          -32.018306            3.495418
H                    3.343378          -31.287782            3.834136
H                    3.570714          -32.104035            2.578601
O                    2.858109          -31.970918           -3.465427
H                    2.519819          -32.837674           -3.845778
H                    2.454811          -31.229122           -3.980573
O                    5.925552          -28.464737           -7.694028
H                    6.411070          -28.368033           -6.908422
H                    5.354578          -29.206686           -7.482519
O                    9.272182          -28.641705           10.973557
H                    9.546097          -29.491440           11.418796
H                    8.750325          -28.927989           10.196305
O                   -2.995905          -27.365465           12.732670
H                   -3.422568          -28.093591           13.183431
H                   -2.453862          -26.874644           13.352963
O                    7.306753          -29.033857            1.809240
H                    7.107125          -29.921122            2.319109
H                    6.821836          -28.230749            2.212596
O                   -3.115661          -14.327210          -25.595567
H                   -3.194076          -15.188647          -26.043780
H                   -2.382186          -14.415889          -25.090911
O                    1.323406           -2.435783          -31.607424
H                    2.094773           -2.778466          -31.104565
H                    0.961520           -3.173381          -32.074741
O                  -17.373808           -4.297071          -25.383558
H                  -16.503541           -3.852472          -25.408314
H                  -17.980562           -3.748820          -24.786931
O                   -5.440269           -6.352072          -28.940354
H                   -4.729243           -5.902555          -29.452760
H                   -6.175360           -6.362965          -29.552734
O                   -0.067763           -5.573889          -25.727466
H                   -0.172645           -4.674478          -25.378043
H                   -0.819861           -5.983271          -26.098265
O                   -2.293849            1.211478          -25.198090
H                   -1.923369            1.602710          -24.354113
H                   -2.130866            1.814924          -25.916566
O                    4.098253          -11.448044          -28.625728
H                    4.061279          -11.414411          -27.702099
H                    5.001611          -11.350979          -28.884661
O                  -19.567986           -0.099623          -27.672268
H                  -19.073173            0.504770          -27.117613
H                  -18.793210           -0.443157          -28.157025
O                   -9.220727           -6.006527          -27.662189
H                   -9.175568           -5.572576          -28.497762
H                   -9.624501           -6.820168          -27.851513
O                   -7.167573          -17.904813          -25.611280
H                   -6.444354          -17.795636          -26.255077
H                   -6.787158          -18.283127          -24.797996
O                   18.454527          -12.131580          -24.977185
H                   17.666460          -11.857573          -24.460719
H                   18.362330          -13.048850          -25.176895
O                  -13.342047          -18.161481          -25.063389
H                  -12.701841          -18.488272          -24.371890
H                  -12.860455          -17.965502          -25.836293
O                  -15.085757           -2.620070          -26.426996
H                  -14.309173           -3.002007          -26.931157
H                  -15.631895           -2.072351          -26.991726
O                  -10.389774          -16.151251          -25.546484
H                  -10.268571          -16.899541          -26.159753
H                   -9.536761          -15.665015          -25.513857
O                   -4.882461           -2.361454          -26.181700
H                   -5.628698           -2.845070          -26.576265
H                   -4.298024           -2.015782          -26.854157
O                   -8.746576           -0.624770          -26.848756
H                   -8.468619           -1.253309          -26.166739
H                   -9.698064           -0.616545          -26.797858
O                   -5.143911            0.118016          -25.003955
H                   -4.190711            0.335397          -25.121747
H                   -5.270319           -0.569620          -25.717767
O                   -6.532813           -9.392440          -25.300881
H                   -6.613404           -9.755709          -26.128457
H                   -6.393593           -8.423345          -25.533069
O                  -10.551158           -8.321120          -28.362567
H                  -10.517882           -8.971066          -29.036835
H                  -11.214018           -8.576819          -27.682899
O                   13.794437           -7.822531          -29.350653
H                   13.523972           -8.685293          -29.674791
H                   14.688290           -7.961475          -29.085867
O                   -2.596273          -11.453269          -26.117451
H                   -2.941422          -11.305225          -27.060429
H                   -2.799130          -12.366323          -25.898545
O                   -7.751129           -2.163884          -24.842106
H                   -8.052313           -3.034124          -25.077301
H                   -8.263988           -1.835999          -24.037774
O                   -9.926631           -9.389726          -24.931354
H                  -10.533761           -9.892304          -24.362604
H                   -9.785807           -9.941844          -25.718978
O                  -16.587423          -13.932068          -25.672400
H                  -17.341747          -13.738942          -25.104909
H                  -16.314972          -14.818427          -25.428772
O                    1.309833           -4.296419          -27.672247
H                    0.911462           -4.689219          -26.885484
H                    1.051764           -4.828360          -28.449946
O                    4.260903            1.557662          -27.010550
H                    4.135755            1.785655          -27.924066
H                    3.499256            1.933165          -26.544496
O                   10.645322            0.583795          -25.465970
H                   11.375251            0.115558          -25.003280
H                   11.015484            1.462765          -25.727237
O                    0.070204            8.108080          -25.334754
H                   -0.807301            7.801811          -25.098056
H                    0.048591            8.277292          -26.284435
O                    2.161791          -14.455194          -27.684660
H                    3.123370          -14.353034          -27.549827
H                    1.745602          -13.654727          -27.390781
O                    6.471011           11.857020          -28.678001
H                    6.479847           11.197353          -27.979973
H                    5.640006           12.388445          -28.622644
O                    8.036250           -5.805307          -26.950716
H                    8.655685           -5.177111          -27.479220
H                    8.626979           -6.330255          -26.364597
O                   15.544067           -7.729709          -26.859613
H                   14.745008           -7.193820          -26.559694
H                   16.273308           -7.492757          -26.289780
O                    7.723609          -14.291326          -25.426342
H                    6.788854          -14.100318          -25.397131
H                    7.784050          -15.239951          -25.626619
O                   15.442651           -4.500434          -26.456899
H                   15.138783           -4.487686          -27.356689
H                   16.407682           -4.748123          -26.429107
O                    5.311275           -3.552456          -25.021466
H                    4.525985           -3.723423          -24.480074
H                    5.223434           -2.583197          -25.271462
O                    8.185439           -4.881016          -31.040701
H                    8.187689           -5.611711          -31.706719
H                    7.465685           -5.185926          -30.447497
O                    2.039365           -9.497354          -24.764183
H                    2.128013           -9.387016          -25.737353
H                    2.710487          -10.180607          -24.555412
O                    1.065745          -12.109771          -26.397334
H                    0.163871          -12.209693          -26.762977
H                    1.400541          -11.291073          -26.835348
O                   -5.572714           17.731100          -25.780316
H                   -4.911065           18.080898          -25.151311
H                   -5.477795           16.802507          -25.777366
O                    6.889109           -9.297280          -25.585670
H                    6.115399           -8.948762          -26.031278
H                    7.377117           -9.562306          -26.334828
O                   10.706925            7.485898          -30.381586
H                   10.961893            8.438609          -30.174857
H                   11.421960            6.922166          -30.041626
O                   18.665326           -1.474711          -26.788882
H                   17.758584           -1.728334          -26.582516
H                   18.513316           -0.780922          -27.375481
O                    5.399981           -5.355853          -27.144512
H                    6.324992           -5.440549          -26.995186
H                    5.230118           -4.652983          -26.455990
O                   -7.048077           -8.449721          -29.875405
H                   -7.006622           -8.633346          -30.852678
H                   -8.014319           -8.305806          -29.680822
O                    4.396337          -11.162526          -25.975560
H                    5.219588          -10.715494          -25.820522
H                    4.535271          -11.972156          -25.435868
O                  -12.501918            5.929467          -28.892138
H                  -12.532379            6.412099          -29.727044
H                  -13.367149            5.566668          -28.619819
O                    6.395316           -1.830396          -28.094192
H                    7.114846           -2.536101          -28.118268
H                    5.538329           -2.222806          -27.784410
O                    0.582994            5.152904          -26.275464
H                    0.571070            5.555630          -27.195551
H                    0.889897            5.881724          -25.740168
O                    5.382679           -0.674522          -25.708031
H                    4.831183           -0.129267          -26.333271
H                    6.279454           -0.705950          -26.028950
O                  -11.234633            9.214906          -25.588448
H                  -10.975151            8.639132          -24.786555
H                  -11.025460            8.636271          -26.318910
O                   -6.670090            5.416319          -25.454646
H                   -5.847621            4.999136          -25.737636
H                   -7.140501            4.731231          -24.958768
O                   -2.829911           -6.794288          -26.994990
H                   -3.587158           -7.122333          -26.541042
H                   -3.069377           -5.994639          -27.409101
O                  -13.558074            9.745437          -28.523461
H                  -13.978322           10.194748          -29.225071
H                  -13.591042           10.267621          -27.744912
O                  -11.270851           -4.745842          -26.284734
H                  -11.731150           -4.053195          -26.658979
H                  -10.380019           -4.781780          -26.764967
O                  -16.124874           -9.796102          -27.418933
H                  -16.088781          -10.700118          -27.601856
H                  -16.214377           -9.764299          -26.407593
O                  -14.051751            9.060264          -25.367039
H                  -14.275739            8.097832          -25.527125
H                  -13.043625            9.111260          -25.592468
O                  -17.626728            6.570720          -26.476825
H                  -18.179046            7.345238          -26.519482
H                  -16.797610            6.943235          -26.648528
O                    2.103068            2.755276          -25.801885
H                    1.822854            2.573455          -24.937789
H                    1.603422            3.500869          -26.148629
O                   -0.193218            8.334443          -28.447816
H                    0.230049            9.007218          -28.956238
H                    0.391760            7.661763          -28.149340
O                   -4.815389           20.989809          -25.218404
H                   -5.733001           21.199028          -25.499609
H                   -4.844993           20.289776          -24.619263
O                    2.346259           -0.211360          -33.049878
H                    1.755188           -0.856652          -32.633933
H                    3.204943           -0.700907          -33.034297
O                  -10.412032            7.255877          -27.496970
H                   -9.794760            6.531686          -27.492974
H                  -11.161429            6.975458          -27.987976
O                   -2.823337            9.779135          -31.944375
H                   -2.500222            9.116051          -32.574821
H                   -3.005372            9.268829          -31.170975
O                   -6.253737           13.349931          -28.393048
H                   -7.216024           13.375427          -28.258852
H                   -5.973173           12.466277          -28.092779
O                    2.221851           -9.475145          -27.861020
H                    1.606807           -9.137136          -28.531038
H                    2.785925          -10.090665          -28.237371
O                  -13.702401           -7.524431          -27.914697
H                  -13.763847           -8.528302          -27.970022
H                  -13.041607           -7.416066          -27.170344
O                   -8.447080           -4.861015          -24.997639
H                   -8.274906           -5.310057          -25.849413
H                   -8.523312           -5.528918          -24.319043
O                   -2.667110           -0.508272          -27.301623
H                   -1.735962           -0.455664          -26.935261
H                   -3.028213            0.380986          -27.372042
O                   -4.936983            7.013167          -27.543928
H                   -4.177414            6.423371          -27.432708
H                   -5.134254            7.482836          -26.716579
O                  -19.924684           -9.453098          -24.870256
H                  -19.893208           -8.532960          -25.206783
H                  -19.348770           -9.588268          -24.120456
O                   -0.660993          -16.005774          -28.076143
H                    0.207443          -15.700310          -27.833095
H                   -0.715923          -15.936155          -29.073874
O                   16.778014            2.618962          -26.849642
H                   17.532109            2.197039          -26.331030
H                   16.537951            3.398234          -26.393040
O                  -14.941768           -5.061949          -29.104464
H                  -15.849304           -5.013040          -28.769207
H                  -14.592611           -5.999905          -28.970588
O                  -13.450028          -12.858522          -25.145514
H                  -12.959783          -12.163046          -24.700710
H                  -14.146560          -12.490607          -25.766198
O                    6.453892            7.807791          -31.646307
H                    6.014463            8.617326          -31.770934
H                    5.961268            7.178820          -32.182994
O                   -7.388437           -5.525633          -30.759905
H                   -7.745338           -4.722206          -30.402851
H                   -8.220509           -6.045949          -30.837257
O                  -16.977461           -1.484852          -28.360816
H                  -16.505310           -1.664829          -29.150522
H                  -17.597387           -2.224033          -28.349526
O                   -9.465322          -11.095994          -27.025650
H                   -9.930990          -11.553683          -27.715181
H                   -8.529350          -11.101381          -27.241564
O                   -6.992205          -10.548719          -28.026367
H                   -6.898715          -11.382733          -28.452639
H                   -6.883538           -9.945754          -28.731023
O                   13.162321           17.092367          -25.669346
H                   12.499905           16.437164          -25.430419
H                   13.667467           16.590263          -26.336765
O                   -4.607108            2.004752          -27.866929
H                   -5.521761            1.750283          -28.058655
H                   -4.425012            2.440405          -27.041131
O                  -12.588545           -6.728813          -30.379429
H                  -11.811816           -6.236132          -30.475762
H                  -12.469866           -7.259075          -29.542991
O                  -13.795857           -0.449934          -29.339182
H                  -12.960327            0.105276          -29.399118
H                  -14.015128           -0.921651          -30.196149
O                  -11.960820            3.518201          -24.981329
H                  -11.204066            3.804673          -24.482816
H                  -11.783775            3.442959          -25.965354
O                   -5.766928            3.375323          -30.454600
H                   -6.047455            4.265206          -30.167575
H                   -5.280461            3.088130          -29.714651
O                   -1.140743          -11.516439          -29.482799
H                   -2.100160          -11.272176          -29.189108
H                   -0.752690          -10.622189          -29.628509
O                   -1.819625            6.541206          -30.419308
H                   -1.390844            5.855409          -30.942969
H                   -1.144243            6.868478          -29.831574
O                  -21.490031           -0.817232          -25.628369
H                  -21.738948           -1.720931          -25.315475
H                  -20.801666           -0.794071          -26.281040
O                   -3.273289            9.717234          -26.145466
H                   -3.577547            9.892342          -25.280984
H                   -2.895135           10.517565          -26.508382
O                   -0.160521            0.521131          -27.433977
H                   -0.377137            1.353340          -27.790686
H                    0.214567            0.658987          -26.526154
O                   -6.074074          -12.624113          -29.521633
H                   -6.295267          -12.940313          -30.410282
H                   -6.417374          -13.382874          -28.927419
O                    3.124597          -13.280860          -30.553146
H                    3.429862          -12.709688          -29.784992
H                    3.637229          -14.129318          -30.399568
O                  -11.181588            0.676599          -26.456117
H                  -11.914658            0.203968          -26.048908
H                  -11.485841            0.837113          -27.353702
O                  -11.819319            8.073195          -30.551285
H                  -10.987301            8.534330          -30.860658
H                  -12.236645            8.647009          -29.923680
O                  -12.242172          -14.549774          -26.945237
H                  -11.516389          -15.026814          -26.487879
H                  -12.627956          -14.028687          -26.253290
O                   -4.062429           -8.469419          -29.426745
H                   -4.915054           -8.024523          -29.519776
H                   -3.554146           -8.045969          -28.755164
O                   -9.564636           -7.141342          -31.032696
H                   -9.915364           -8.048512          -31.088488
H                  -10.133009           -6.519534          -31.523159
O                   -3.168969            4.730550          -28.794907
H                   -3.201983            4.245908          -29.745325
H                   -2.657349            5.515743          -29.021112
O                   -9.296924           -3.812383          -29.636423
H                   -8.984295           -2.869754          -29.631205
H                   -9.903783           -4.024377          -30.378992
O                  -12.878947           -3.043573          -28.027325
H                  -13.281577           -3.788292          -28.489164
H                  -13.062704           -2.257534          -28.588102
O                    3.868252           -2.884314          -30.866303
H                    4.301949           -2.056519          -30.971607
H                    4.208573           -3.218646          -29.983015
O                   -8.746399            7.574353          -29.888105
H                   -9.021892            8.398822          -30.345361
H                   -9.188655            7.663131          -29.036857
O                   -8.226763           -1.384239          -29.373734
H                   -8.367887           -1.167797          -28.411156
H                   -8.912450           -0.832907          -29.821807
O                    2.169247            3.476421          -30.468961
H                    2.718696            4.177440          -30.971049
H                    2.852522            2.828819          -30.066762
O                   -2.092738            3.621711          -31.137256
H                   -1.870523            2.712382          -30.836806
H                   -2.833550            3.561183          -31.716362
O                  -12.880381          -10.235958          -27.552197
H                  -12.139844          -10.758943          -27.804333
H                  -13.705194          -10.777501          -27.662460
O                   -7.931375          -14.929424          -24.935326
H                   -7.022144          -14.988661          -24.668174
H                   -8.334991          -14.177139          -24.461567
O                   -1.653532          -20.219791          -26.627666
H                   -1.650838          -20.806963          -25.846609
H                   -0.689729          -20.006513          -26.765126
O                   -2.855494           -4.133767          -27.188149
H                   -3.488010           -3.555731          -26.680711
H                   -2.036727           -3.596697          -27.255430
O                   15.860768           -1.907671          -26.005475
H                   15.394108           -1.582666          -25.240183
H                   15.728365           -2.903711          -25.941268
O                  -11.404760            1.260543          -29.094113
H                  -10.640012            0.929910          -29.629756
H                  -11.312979            2.177172          -28.913744
O                   -5.955566            0.991490          -32.170313
H                   -6.726289            1.056365          -32.761562
H                   -5.993896            1.804103          -31.654166
O                    6.446161           -6.308229          -29.516117
H                    6.017450           -5.633492          -28.931190
H                    5.652449           -6.612190          -30.030184
O                    2.229624            7.298029          -27.536923
H                    2.888991            6.918706          -26.966981
H                    2.643639            8.013736          -28.075426
O                   10.826811           10.049836          -28.950591
H                    9.934497           10.296417          -29.082522
H                   11.002711           10.638597          -28.203093
O                    4.368858            1.593057          -30.179223
H                    5.008944            2.291009          -30.358606
H                    4.811088            0.791927          -30.432610
O                    2.117018           18.557594          -26.458813
H                    1.377668           19.138577          -26.729793
H                    2.286888           18.696243          -25.531172
O                    6.573555            9.572205          -24.926496
H                    6.181451            9.682403          -25.802366
H                    5.924416           10.045222          -24.377623
O                    1.511774            2.359375          -33.147823
H                    1.534596            2.676494          -32.235819
H                    1.705377            1.388650          -33.134821
O                    5.776439           -0.875324          -30.691844
H                    5.970669           -1.225276          -29.794201
H                    6.480021           -1.238450          -31.208997
O                  -15.340251            7.826521          -27.755934
H                  -15.027329            6.916439          -27.788010
H                  -14.537282            8.374622          -28.098444
O                    2.884554           12.377621          -25.169694
H                    3.222246           12.382108          -26.053266
H                    2.122220           11.848105          -25.221107
O                   14.172980           13.095277          -26.852277
H                   14.195303           13.586231          -25.993979
H                   14.033490           13.673508          -27.605430
O                    8.527916            7.720972          -25.912661
H                    9.404240            7.805192          -25.412431
H                    7.925158            8.365573          -25.560347
O                   10.264848          -13.469812          -24.951752
H                   10.655394          -13.286337          -25.838881
H                    9.375187          -13.707163          -25.189632
O                    4.613185           16.466940          -24.829508
H                    4.918967           17.385615          -24.507466
H                    4.022858           16.178743          -24.135023
O                   13.054229            5.809708          -29.474824
H                   13.013354            4.882844          -29.543422
H                   13.603730            6.230334          -30.143011
O                    0.211008           13.281628          -27.566245
H                    0.858928           13.871180          -27.149950
H                    0.321089           13.487988          -28.504105
O                   15.128769            6.157775          -24.807346
H                   14.254340            5.973483          -25.232671
H                   15.117517            6.947769          -24.220768
O                   -6.796870           11.434740          -25.352669
H                   -7.208219           10.860150          -24.701768
H                   -6.385102           10.915767          -26.046806
O                    8.607848            6.463193          -28.649560
H                    8.783124            6.710702          -27.728249
H                    9.301775            6.956647          -29.149095
O                    3.941543            5.089540          -26.030679
H                    3.424774            4.244096          -25.969634
H                    3.985579            5.450537          -25.151394
O                   -2.454554          -17.485928          -26.574330
H                   -1.792043          -17.060922          -27.158333
H                   -2.360413          -18.409101          -26.791185
O                    9.038494           14.323075          -25.605265
H                    9.155322           14.003949          -26.545849
H                    9.936645           14.406429          -25.278605
O                   -1.769793           11.687523          -29.903691
H                   -2.179199           11.026213          -30.461581
H                   -2.050816           11.674621          -28.965976
O                    5.741548            4.145439          -30.548638
H                    5.376637            4.804332          -31.166977
H                    5.726308            4.546717          -29.647279
O                   19.433055            1.738148          -25.122754
H                   19.347729            0.926737          -24.557923
H                   19.035317            2.436312          -24.600946
O                   19.154540           -9.226359          -25.542957
H                   18.860230          -10.161191          -25.388820
H                   18.704302           -8.706126          -24.843883
O                   -6.836080          -14.883624          -27.751657
H                   -7.315556          -14.884961          -26.897335
H                   -6.175640          -15.572537          -27.647762
O                    1.488123          -16.171122          -25.733541
H                    2.062683          -16.826395          -25.414662
H                    1.861638          -15.729978          -26.506584
O                   -6.009356           -6.690082          -26.302084
H                   -5.884177           -6.613857          -27.280691
H                   -6.449395           -5.905179          -26.032598
O                   -3.177309           -4.981443          -29.919633
H                   -3.061178           -4.306502          -29.267833
H                   -3.615780           -4.446536          -30.640111
O                   10.715036           -1.071864          -30.476562
H                   10.609988           -0.387008          -29.808336
H                   10.914518           -0.647524          -31.298394
O                    0.178932          -13.328439          -30.795533
H                   -0.335651          -12.691506          -30.348681
H                    1.093035          -13.132736          -30.520054
O                   11.267535           -9.472315          -24.648819
H                   10.969384           -9.825213          -25.467215
H                   10.839739           -8.630761          -24.644051
O                    2.103095           -0.728106          -29.078786
H                    2.693725           -0.084284          -29.582690
H                    1.482002           -0.245066          -28.583596
O                    5.314837           -8.422980          -30.684549
H                    5.461038           -8.997828          -29.944484
H                    4.820982           -8.965539          -31.287137
O                    9.019590          -16.602562          -26.169759
H                    9.862474          -16.220124          -26.453854
H                    9.293135          -17.226789          -25.451582
O                    4.682233           -8.208695          -26.956661
H                    4.807651           -7.292976          -27.247098
H                    3.726245           -8.422358          -26.986527
O                   -4.530516            7.175402          -31.063514
H                   -4.657280            6.424228          -31.645977
H                   -3.599619            7.073098          -30.778363
O                   10.588779           -5.505909          -29.612004
H                   11.174648           -5.144410          -30.325780
H                    9.694429           -5.299116          -29.910697
O                    3.823962            9.864829          -31.460231
H                    4.668668           10.305787          -31.727233
H                    3.144353           10.541569          -31.580993
O                   10.154449           -6.983641          -25.418113
H                   10.963591           -6.850914          -25.953936
H                   10.038282           -6.138092          -24.950525
O                    8.304077           -2.208551          -31.593937
H                    9.217496           -1.802406          -31.469284
H                    8.350280           -3.089693          -31.131841
O                   11.183895          -10.307762          -27.306950
H                   11.784790          -11.063335          -27.112862
H                   11.390478           -9.933703          -28.125260
O                    5.087213          -14.890051          -27.578900
H                    4.929366          -15.819509          -27.574544
H                    5.630138          -14.711895          -28.423499
O                   12.599779          -12.471736          -25.728311
H                   13.272287          -13.153854          -25.838650
H                   12.824910          -12.001444          -24.937875
O                   -0.602963           -2.437941          -27.568278
H                    0.238130           -2.860761          -27.839114
H                   -0.557026           -1.519121          -27.986369
O                   13.728824           -6.289831          -25.448339
H                   13.069904           -6.073857          -26.118234
H                   14.293412           -5.533728          -25.339442
O                    3.774586           21.567677          -24.754502
H                    3.790846           21.891899          -25.644758
H                    2.864403           21.761643          -24.406851
O                   -6.835233           -3.657644          -27.595445
H                   -7.490138           -3.275626          -28.144115
H                   -6.530644           -4.527025          -27.995127
O                    5.384637           -4.097064          -32.967465
H                    4.544253           -4.138802          -32.585252
H                    5.559549           -3.147707          -33.077827
O                    3.533567           -2.622565          -27.729898
H                    2.979162           -3.375068          -27.440309
H                    2.893113           -2.095648          -28.142968
O                   -5.168701          -17.087551          -27.136896
H                   -5.057331          -17.469481          -28.002181
H                   -4.248145          -17.225776          -26.787296
O                    8.736413           -7.836329          -29.809776
H                    8.003888           -7.239272          -29.567931
H                    9.612587           -7.392251          -29.843064
O                   10.836833            1.138750          -28.807965
H                   11.554001            1.839135          -29.021140
H                   10.137501            1.729974          -28.454416
O                   -1.862435            1.032592          -30.157994
H                   -2.420844            0.892215          -29.368827
H                   -1.295219            0.263652          -30.265487
O                   -3.895698          -11.102151          -28.574910
H                   -4.753666          -11.546217          -28.774586
H                   -4.125676          -10.157235          -28.787160
O                    0.503904           -3.038360          -24.758372
H                    0.500990           -3.426057          -23.871460
H                    1.247200           -2.490439          -24.776600
O                    6.959671            1.801946          -27.046812
H                    5.991141            1.938887          -27.011076
H                    7.164197            1.334761          -26.171971
O                   -2.819002           -9.018506          -32.011532
H                   -3.085903           -8.751804          -31.122932
H                   -2.105410           -9.633269          -31.926122
O                    6.752334          -11.555463          -29.437631
H                    7.028871          -11.318144          -30.279786
H                    7.250776          -10.902187          -28.941027
O                    3.331067            9.674108          -28.840257
H                    3.607078            9.450362          -29.741763
H                    2.549487           10.290270          -28.945722
O                    5.005365          -13.830265          -25.015569
H                    4.239187          -14.197336          -24.500730
H                    4.874692          -14.169003          -25.927900
O                    8.677775          -13.600008          -28.108285
H                    8.245017          -13.818965          -27.312153
H                    7.970594          -13.532959          -28.732333
O                    0.210724           -8.864753          -29.614771
H                    0.563688           -8.937777          -30.541741
H                   -0.034062           -7.930323          -29.474320
O                    9.707406           -2.034271          -25.132927
H                    9.746745           -1.123946          -25.511582
H                    8.789315           -2.175289          -24.775519
O                    2.422664           16.399967          -28.189587
H                    1.929850           15.932100          -27.496742
H                    2.351448           17.284042          -27.896737
O                   -5.563559           14.936722          -26.165352
H                   -5.827778           14.331997          -26.853286
H                   -5.620451           14.390536          -25.397452
O                    0.350997           10.875207          -25.246504
H                   -0.042164           10.089566          -24.849692
H                   -0.245850           11.144999          -25.963202
O                    6.386482            5.220578          -27.352757
H                    5.480904            5.265875          -26.928171
H                    6.976108            5.064076          -26.630552
O                   -5.570572           10.981031          -31.488448
H                   -4.725801           10.601232          -31.896707
H                   -5.806659           10.189857          -30.974055
O                  -10.213918           11.809110          -29.392309
H                   -9.797019           12.666258          -29.209830
H                  -10.402523           11.528986          -28.476822
O                   -6.993235            8.079364          -24.698424
H                   -7.776630            8.136289          -24.153532
H                   -6.875711            7.128894          -24.936334
O                   -4.209038            3.908232          -25.829297
H                   -3.534992            4.269774          -26.319542
H                   -3.918870            3.919404          -24.881358
O                   -1.580096           16.006007          -25.092212
H                   -1.100513           15.582924          -24.403552
H                   -2.155711           16.551602          -24.557506
O                   -9.059904            4.945500          -27.100561
H                   -8.109738            4.961695          -27.313440
H                   -9.144392            5.004783          -26.106086
O                   -8.691189           13.253035          -26.622021
H                   -8.550384           14.123137          -26.306052
H                   -7.953680           12.676561          -26.249154
O                  -13.684300           12.634056          -25.823254
H                  -14.232400           12.776835          -26.672591
H                  -12.805643           12.511471          -26.197038
O                   -2.298404           14.551382          -30.133355
H                   -2.560910           15.063141          -29.348682
H                   -3.051207           14.079755          -30.328149
O                  -11.262507            3.748057          -27.960505
H                  -11.611959            4.464730          -28.472003
H                  -10.374155            3.976882          -27.609246
O                   -8.629695            5.238374          -31.517746
H                   -8.126314            5.536677          -32.284328
H                   -8.746683            6.070451          -31.014591
O                  -11.785398           -7.374202          -25.594423
H                  -11.059567           -7.981801          -25.492001
H                  -11.321573           -6.611928          -25.944213
O                  -11.045600           11.815148          -26.437490
H                  -10.106287           12.126781          -26.538749
H                  -11.063493           10.889174          -26.046055
O                   -6.189245            8.952882          -29.856447
H                   -5.562688            8.288766          -30.122573
H                   -7.050603            8.511410          -29.943016
O                   13.472947           -2.466583          -30.378907
H                   12.524198           -2.221618          -30.290674
H                   13.846471           -2.060221          -29.602098
O                   -9.752364            0.421354          -30.881045
H                  -10.122682            0.225403          -31.713129
H                   -8.952237            0.967715          -31.131433
O                   -8.674342           16.334294          -26.940784
H                   -9.425154           16.583657          -27.480182
H                   -7.916262           16.965771          -27.191021
O                  -18.508314            9.115837          -25.629270
H                  -17.628584            9.494767          -25.530532
H                  -18.878049            9.471265          -26.454457
O                  -15.328931            3.858612          -25.593797
H                  -15.011358            3.101397          -25.106356
H                  -16.160653            3.994078          -25.076389
O                  -14.940510            4.829387          -28.191788
H                  -15.035688            3.968536          -28.578426
H                  -15.184005            4.745023          -27.232999
O                   -7.456639            2.806381          -25.022705
H                   -7.197269            2.295912          -25.821734
H                   -7.736688            2.114164          -24.413639
O                   -3.167082            8.828773          -29.236413
H                   -2.248514            8.895922          -28.854653
H                   -3.796606            8.670581          -28.528284
O                  -13.555896           -0.862917          -25.011332
H                  -13.380924           -1.687478          -24.461754
H                  -14.064330           -1.243848          -25.751586
O                   -6.648539            5.411955          -28.967254
H                   -7.327045            5.933294          -29.394017
H                   -5.979081            6.045360          -28.763430
O                   -0.313114           19.850664          -27.035139
H                   -1.075321           19.590622          -27.612753
H                   -0.484443           20.787518          -26.888284
O                    0.576831            5.415483          -29.203452
H                    1.448597            5.914526          -29.168507
H                    0.810158            4.580706          -29.590059
O                   -5.950857           -1.599752          -31.132572
H                   -5.912361           -0.776200          -31.626143
H                   -6.689628           -1.426372          -30.511058
O                  -18.522867            1.883495          -25.271780
H                  -18.721395            2.697881          -24.813776
H                  -18.287427            1.331312          -24.502128
O                  -16.028958           10.513073          -26.268817
H                  -16.123403           10.108218          -27.140453
H                  -15.331189           10.098505          -25.797841
O                   -4.515388           -3.774622          -32.002699
H                   -5.303307           -4.266850          -32.310721
H                   -4.963038           -2.921054          -31.852677
O                   12.915875            5.875707          -26.501733
H                   12.702988            4.965888          -26.822329
H                   13.127948            6.371361          -27.367456
O                    8.112712            5.171416          -24.747885
H                    7.788428            4.827722          -23.914822
H                    7.972684            6.102636          -24.799664
O                    8.147149            2.680869          -31.404221
H                    8.043486            1.924991          -30.858057
H                    7.354496            3.283082          -31.179801
O                    0.809562           10.701725          -29.707321
H                    0.902337           10.605355          -30.673976
H                    0.020815           11.267119          -29.632425
O                   15.989733            8.640775          -27.356339
H                   16.000459            8.181166          -28.169635
H                   15.957622            9.522329          -27.585169
O                   15.373747          -10.531366          -26.914312
H                   15.416113           -9.530183          -26.964573
H                   15.343972          -10.778176          -25.992975
O                   -2.554050           -0.412387          -32.592398
H                   -3.009528            0.356309          -32.177304
H                   -2.105618           -0.898854          -31.836482
O                   -0.145597           -5.784438          -30.072742
H                   -1.092146           -5.559065          -29.946510
H                    0.075664           -5.565742          -30.997045
O                   -1.039848           -1.560845          -30.364619
H                   -0.168978           -1.900140          -30.786036
H                   -1.381847           -2.282893          -29.813785
O                   18.138536           -5.460077          -26.676998
H                   18.294408           -6.051467          -25.902027
H                   18.276144           -6.020517          -27.408914
O                   11.416955           -1.571640          -27.440284
H                   11.208706           -0.789560          -27.941235
H                   11.563462           -1.238869          -26.520769
O                    5.824616            6.971249          -29.241900
H                    6.126385            7.289985          -30.116847
H                    6.630011            6.450058          -29.008116
O                  -16.644635           -6.836412          -27.321891
H                  -15.668483           -6.722068          -27.369194
H                  -16.777419           -7.778317          -27.489403
O                   14.535336           -4.865089          -29.521706
H                   14.105378           -4.076986          -29.937301
H                   13.942434           -5.597502          -29.591871
O                  -13.580665            6.004670          -25.038102
H                  -12.631644            5.907465          -25.332295
H                  -14.096538            5.197256          -25.102874
O                   -5.551521           10.740028          -27.818103
H                   -4.629058           10.711624          -27.977128
H                   -5.926107           10.096985          -28.408586
O                    8.712462           13.462195          -28.282202
H                    9.288036           13.261747          -29.013713
H                    7.931284           12.983934          -28.599448
O                   17.779051           13.129930          -25.317517
H                   18.459149           13.062617          -24.617113
H                   17.777185           12.271234          -25.832303
O                   13.928451            9.214210          -25.121580
H                   14.454547            9.775120          -24.501540
H                   14.576815            9.009012          -25.803927
O                   -7.481268            1.633512          -27.720927
H                   -8.123890            2.300077          -27.878723
H                   -7.910824            0.819841          -27.460425
O                    1.165055           15.708337          -25.784179
H                    0.241209           15.807580          -25.879752
H                    1.422923           16.278815          -25.007199
O                   12.191939           10.824796          -26.628338
H                   12.770162           11.589016          -26.714072
H                   12.757415           10.195232          -26.092820
O                    8.968171            3.470697          -27.973160
H                    8.496522            4.256410          -28.410230
H                    8.221234            2.975931          -27.564003
O                    8.075019            0.600041          -29.533088
H                    7.498293            0.800394          -28.757603
H                    8.143232           -0.404235          -29.577629
O                   -3.522830           -2.107053          -29.677559
H                   -4.298986           -2.362635          -30.164483
H                   -3.695702           -1.508757          -28.995979
O                   -1.622441            3.047712          -27.157492
H                   -0.968055            3.659703          -26.890153
H                   -2.238420            3.549680          -27.698514
O                   18.484105            6.841701          -24.709816
H                   19.241127            6.930266          -24.145149
H                   17.966718            7.676944          -24.634498
O                    5.608872            9.234813          -27.594867
H                    5.591536            8.402557          -28.026991
H                    4.730300            9.561191          -27.898403
O                   -4.647331          -19.944667          -25.182104
H                   -4.581025          -20.904434          -25.343405
H                   -5.283966          -19.798329          -24.528208
O                   11.461765            3.364055          -26.659784
H                   11.132555            3.865861          -25.846157
H                   10.792089            3.507473          -27.317867
O                   14.587095           -0.920245          -28.200651
H                   15.145138           -1.150482          -27.463096
H                   13.691200           -0.763973          -27.842863
O                    8.362170           -9.886762          -28.175427
H                    8.627113           -9.174976          -28.740121
H                    9.197991          -10.404340          -28.017312
O                   -4.747771           13.439565          -30.592224
H                   -5.111845           13.826639          -29.745432
H                   -5.063550           12.538729          -30.551893
O                    9.051130           -3.087825          -27.852518
H                    9.814901           -2.737636          -28.339975
H                    9.228473           -2.785252          -26.927949
O                   -2.813643           16.183986          -27.686482
H                   -3.566976           15.661178          -27.244124
H                   -2.156352           16.319658          -26.969790
O                   -2.271871           12.180093          -26.992191
H                   -2.838884           12.537045          -26.242215
H                   -1.468795           12.734635          -27.186937
O                    3.844836           12.559686          -27.704826
H                    3.829041           13.499406          -27.932887
H                    3.189418           12.108178          -28.276736
O                   12.939938            2.920355          -29.501094
H                   12.661473            2.667855          -30.362606
H                   13.829681            2.606304          -29.341890
O                    7.666972            9.465827          -29.581691
H                    7.473083            9.035024          -28.757375
H                    7.451195            9.009866          -30.386058
O                    3.161434            6.710212          -30.216489
H                    4.068317            6.598340          -29.826884
H                    3.240933            7.152001          -31.069368
O                    5.059342           15.285755          -27.652382
H                    5.198415           15.637474          -26.759418
H                    4.248644           15.751499          -27.790773
O                   10.574758            4.241244          -30.759432
H                   10.003778            3.482105          -30.802984
H                   10.529521            4.597155          -29.863763
O                   12.106761           -6.301736          -27.544674
H                   11.551316           -5.954822          -28.269780
H                   12.480626           -7.075124          -27.953039
O                   13.424562            1.377826          -26.887358
H                   12.793136            2.139533          -26.812223
H                   14.327399            1.732843          -26.749821
O                   -2.782298           15.387714           -0.928778
H                   -2.663302           14.512881           -1.281859
H                   -3.603346           15.619574           -1.340895
O                  -10.874984           -4.226613           -8.978494
H                  -10.349002           -3.614230           -8.477828
H                  -10.346877           -4.989562           -9.206621
O                   -1.872151           13.266983          -16.477219
H                   -1.747593           12.344695          -16.757984
H                   -1.090515           13.769163          -16.814348
O                    4.107272          -20.971548           -9.778386
H                    3.672190          -21.577348          -10.423032
H                    3.478239          -20.258794           -9.566963
O                  -13.643614          -13.225243           13.170513
H                  -14.602909          -12.996311           13.364666
H                  -13.061797          -12.446741           13.267595
O                    0.058906          -21.969063          -13.672048
H                    0.527718          -21.130972          -13.323039
H                   -0.896768          -21.896115          -13.459972
O                   -7.752620          -23.861387           -6.764351
H                   -7.894611          -24.625576           -7.335764
H                   -8.236789          -23.167850           -7.208337
O                   -3.115661          -14.327210           23.727433
H                   -3.194076          -15.188647           23.279220
H                   -2.382186          -14.415889           24.232089
O                   22.629107           -0.862397          -23.040075
H                   23.257332           -0.145328          -23.138670
H                   21.948923           -0.601650          -22.357406
O                   -7.350750           -0.904698           -8.308223
H                   -6.586620           -1.528499           -8.310414
H                   -7.664145           -0.996271           -9.222509
O                  -17.170525          -22.535106            7.231650
H                  -17.289967          -22.760682            6.322822
H                  -16.353728          -21.899885            7.246734
O                   -8.423186          -21.162812           -5.382762
H                   -8.962226          -20.640502           -5.997461
H                   -9.019089          -21.391892           -4.657278
O                  -17.467710            5.122324          -24.121636
H                  -16.925941            5.622158          -23.510520
H                  -17.545329            5.662195          -24.923302
O                  -16.639085            1.054512          -10.217727
H                  -16.513592            0.089023          -10.137436
H                  -17.121226            1.125299          -11.021328
O                   11.173970           -8.015731          -21.136180
H                   11.289479           -8.741417          -20.489586
H                   10.556167           -8.510916          -21.746267
O                   -6.230710          -17.798250           17.910233
H                   -5.714447          -16.954224           18.182431
H                   -6.705655          -18.032139           18.671406
O                  -22.893803           -0.826101            3.848191
H                  -23.643321           -1.129694            4.334346
H                  -22.083895           -1.088829            4.259521
O                   23.553815           -6.111959          -16.357383
H                   22.552829           -6.245886          -16.182008
H                   23.638570           -6.158890          -17.323594
O                  -13.605509          -16.424277            9.925748
H                  -13.836268          -16.245462            8.970357
H                  -13.137106          -15.665300           10.288030
O                  -10.014714          -20.351810            2.220547
H                  -10.060692          -19.452291            2.509788
H                   -9.650750          -20.241327            1.348356
O                   -0.485677          -15.809970          -18.591768
H                   -0.458740          -14.957619          -19.094145
H                   -0.044400          -16.482270          -19.103044
O                   -6.869471           -6.520254           -7.216365
H                   -7.747448           -6.523268           -7.641951
H                   -6.585073           -7.457831           -7.239712
O                  -10.199126           -8.602351          -14.727112
H                   -9.417067           -9.207404          -14.672864
H                  -10.731166           -8.895806          -13.964674
O                    9.558685           22.728534           -3.094050
H                    8.647874           22.379066           -3.136886
H                    9.767478           22.906032           -2.148578
O                  -15.317217          -21.852731          -11.077900
H                  -15.893544          -22.223262          -10.430071
H                  -15.590440          -20.922330          -11.305570
O                    3.107235           -9.797641          -11.308131
H                    3.889240           -9.361571          -11.101044
H                    3.320316          -10.712656          -11.589858
O                   -7.139440           -9.858655           -5.027541
H                   -6.961085          -10.721264           -5.402870
H                   -7.018340           -9.293674           -5.773126
O                   17.290901          -19.944950           20.722030
H                   16.896954          -19.320872           21.371667
H                   18.133111          -19.521536           20.523988
O                   19.124410            5.676213           -1.750167
H                   19.451042            6.016352           -0.930592
H                   19.446256            4.718408           -1.818573
O                   -9.049166          -23.047075          -14.254178
H                   -8.653063          -23.114668          -15.141609
H                   -9.980944          -22.730763          -14.387220
O                   -6.444514          -23.894476           -1.237983
H                   -6.838548          -23.065203           -1.347403
H                   -6.931601          -24.491049           -1.768000
O                  -24.574107           21.915092            3.659739
H                  -25.301839           21.433134            3.180020
H                  -23.912790           22.216751            3.048553
O                   -4.843406            4.878600           16.621939
H                   -5.074511            4.134313           17.189225
H                   -4.888879            4.581234           15.693985
O                   -9.654037          -23.710605            6.616274
H                   -9.761946          -22.989550            7.254945
H                   -9.969252          -23.301522            5.817257
O                  -13.450329          -11.195558          -15.942922
H                  -13.241786          -10.923371          -16.823598
H                  -13.122770          -12.131140          -15.934748
O                  -15.621764           -9.596747          -12.151859
H                  -15.548314          -10.417212          -11.641249
H                  -15.600755           -9.843616          -13.075621
O                    1.323406           -2.435783           17.715576
H                    2.094773           -2.778466           18.218435
H                    0.961520           -3.173381           17.248259
O                  -19.674921           -1.565237           -8.737206
H                  -18.810733           -1.108361           -8.817512
H                  -19.532049           -2.455470           -9.050610
O                  -11.894936          -19.214878           -1.437782
H                  -12.440439          -18.509743           -1.049545
H                  -12.314311          -20.065539           -1.195228
O                   -1.584120           -7.530727            4.190538
H                   -1.389431           -7.246913            5.093140
H                   -0.802952           -7.733218            3.765249
O                    0.042023          -17.356468          -13.683624
H                   -0.524611          -17.780077          -12.981882
H                    0.487750          -16.649137          -13.164257
O                  -13.766680           -6.206388           -2.862255
H                  -13.125827           -6.164003           -3.530099
H                  -13.398460           -6.819883           -2.213632
O                  -18.732018           16.951219           -6.081125
H                  -18.658332           17.217296           -5.135827
H                  -18.112937           16.213265           -6.147431
O                  -17.373808           -4.297071           23.939442
H                  -16.503541           -3.852472           23.914686
H                  -17.980562           -3.748820           24.536069
O                  -10.867815          -12.348088          -12.334790
H                  -10.198924          -11.908078          -11.804525
H                  -10.427863          -12.670648          -13.103888
O                   -7.124840           -4.127947           -8.968686
H                   -6.806003           -4.761589           -8.281940
H                   -7.983976           -3.814295           -8.688336
O                   20.713660           -5.650323            9.180402
H                   20.392506           -6.121080            9.938658
H                   20.621376           -6.244945            8.405400
O                   -4.407081           -7.673132          -16.131722
H                   -4.329408           -7.209798          -16.953733
H                   -4.471467           -8.621022          -16.412518
O                   20.812606           -9.269245           19.863007
H                   21.407349           -9.631907           20.530755
H                   20.168353           -9.909079           19.644422
O                   19.816470            8.129159          -10.339867
H                   18.877258            7.985803          -10.151574
H                   19.984024            8.937418           -9.915581
O                   -5.440269           -6.352072           20.382646
H                   -4.729243           -5.902555           19.870240
H                   -6.175360           -6.362965           19.770266
O                    3.594739           -2.358552          -14.881544
H                    3.273087           -1.568397          -14.407596
H                    3.773517           -3.020662          -14.209889
O                  -15.045697           -6.669097          -13.142313
H                  -14.182636           -6.256721          -12.992181
H                  -14.940798           -7.614112          -12.929231
O                  -20.720487          -18.673547           -4.920173
H                  -21.450884          -19.359016           -4.816802
H                  -20.922304          -17.887934           -4.441218
O                  -16.767040            7.831465           -7.419791
H                  -16.176405            7.053716           -7.387005
H                  -17.415167            7.633973           -8.162854
O                   -8.298845          -10.581405          -14.756234
H                   -8.181644          -10.855017          -15.612370
H                   -7.505117          -10.727462          -14.248578
O                  -18.002989           19.493312          -14.919910
H                  -17.594348           18.739372          -15.394392
H                  -17.347989           20.124168          -14.705888
O                    9.098295           -6.818880           -4.252990
H                    8.655946           -7.704116           -4.305698
H                    9.423430           -6.774270           -5.128230
O                   -7.095302            0.131232           -4.528597
H                   -6.782435           -0.795602           -4.497434
H                   -6.773463            0.587537           -3.744704
O                  -11.033524           -9.094280           14.077004
H                  -11.496546           -8.227967           13.901323
H                  -10.187238           -8.938668           13.594885
O                   20.220182           -0.136595           -8.684359
H                   19.656990           -0.716010           -9.181294
H                   19.804494            0.663048           -8.657664
O                   -6.710469           17.259651           -9.662692
H                   -6.675258           17.938880           -8.975647
H                   -7.429466           16.662197           -9.531305
O                    9.766078          -16.416304          -16.788850
H                   10.010124          -15.518565          -17.045373
H                    9.950156          -17.035386          -17.534168
O                   -2.408438          -19.873475          -15.975961
H                   -2.661356          -20.497339          -15.271238
H                   -2.676703          -18.983777          -15.722250
O                  -23.201910          -15.699665          -15.408511
H                  -23.486357          -16.167700          -16.214599
H                  -22.532333          -16.287955          -15.098037
O                  -16.308401            0.091533          -14.087610
H                  -17.007713            0.461215          -13.609084
H                  -15.557055            0.415962          -13.611043
O                   -1.710758           11.752579          -13.868481
H                   -1.889645           12.095515          -14.732628
H                   -0.753369           12.004026          -13.742375
O                    5.869689          -18.409155            6.375928
H                    5.346927          -17.670844            6.031464
H                    6.777930          -18.412725            6.001133
O                  -24.424089            3.746798          -16.347048
H                  -24.680194            4.689295          -16.544261
H                  -24.864350            3.122240          -16.976030
O                  -12.218357            0.767716           14.167054
H                  -12.088140            0.413896           13.281771
H                  -11.742409            1.609950           14.099043
O                   -9.188626          -19.660942          -17.015484
H                   -9.798515          -20.385317          -16.862082
H                   -8.508411          -19.659837          -16.305292
O                   -9.690096           20.775954          -17.182431
H                   -8.982579           20.538138          -17.779084
H                  -10.046066           19.958805          -16.876396
O                   13.420073           -1.530360           -2.927843
H                   14.300559           -1.277458           -3.258147
H                   12.933917           -1.879978           -3.655809
O                    2.548306          -15.457208           -5.059474
H                    2.171716          -16.347678           -5.149405
H                    3.482661          -15.609734           -5.095323
O                  -17.702917           -2.465150          -13.182068
H                  -17.578891           -3.349271          -12.828351
H                  -17.273842           -2.446495          -14.038450
O                  -18.606055          -13.346023           18.372241
H                  -19.196468          -14.110787           18.736207
H                  -18.462672          -13.018594           19.287879
O                  -10.683640            2.913916          -22.082548
H                   -9.975296            3.007829          -21.383354
H                  -10.715572            1.969419          -22.187910
O                    5.996348           19.602310          -10.653662
H                    5.357003           18.894790          -10.510580
H                    6.759176           19.443067          -10.085165
O                  -11.607647           -4.781256          -22.066945
H                  -10.978761           -5.534322          -22.103019
H                  -11.477361           -4.314571          -22.918207
O                   -9.730085           -8.890089          -11.106419
H                  -10.610191           -8.514478          -11.404848
H                   -9.958836           -9.568339          -10.464263
O                   -2.780207           -1.700217          -14.854404
H                   -3.418384           -2.141029          -14.330564
H                   -1.947668           -2.051108          -14.594738
O                   -4.029831          -10.113753          -24.164707
H                   -4.823274           -9.902969          -24.662924
H                   -3.531901          -10.532105          -24.906336
O                    4.450820           -5.797242            6.999804
H                    4.018297           -6.266208            6.296910
H                    4.914686           -5.034749            6.615488
O                   -5.646349           -3.424530            2.610260
H                   -4.956241           -2.917362            2.196012
H                   -5.517850           -3.225244            3.513008
O                  -20.883132           20.973480          -12.090007
H                  -21.610419           20.927561          -11.454957
H                  -20.834149           21.930940          -12.222543
O                  -11.482960          -19.237883          -14.115521
H                  -12.014439          -18.525737          -14.500998
H                  -11.756437          -19.240039          -13.217763
O                  -23.236066          -12.234182          -17.191680
H                  -23.585998          -11.404950          -16.751926
H                  -23.397317          -13.089253          -16.731412
O                   16.060129           -0.127141            5.725194
H                   16.709794            0.505496            5.365920
H                   16.218480           -1.019132            5.231051
O                   -3.635488          -15.402615          -20.349436
H                   -4.390663          -15.690000          -20.921569
H                   -2.812091          -15.594229          -20.805953
O                   -0.131950          -19.942892           -5.948839
H                    0.802287          -20.177994           -6.098826
H                   -0.524720          -20.522316           -5.299086
O                  -11.179798           -0.567553           16.461369
H                  -11.353598           -0.070145           15.600995
H                  -12.074586           -0.824533           16.816186
O                  -20.353086           -5.947813           -9.277085
H                  -19.500205           -5.895184           -8.743197
H                  -20.936748           -6.568701           -8.856163
O                    6.405628            4.485411           -5.826218
H                    5.848461            4.130444           -6.558696
H                    5.761495            4.799034           -5.156174
O                  -15.423420            7.378495            7.223160
H                  -15.194059            6.941643            8.072523
H                  -15.848650            8.308836            7.482250
O                  -21.993066            0.933327            1.427578
H                  -22.398414            0.288526            2.160860
H                  -22.517594            0.659135            0.636771
O                  -14.874843           -0.338253            2.715412
H                  -13.900809           -0.013864            2.979463
H                  -15.441544            0.356341            2.423049
O                   -8.155331          -18.156817          -20.480761
H                   -7.433376          -17.707284          -20.047798
H                   -8.231593          -17.733694          -21.354060
O                   -4.857747           19.580692          -11.515943
H                   -5.265991           19.291136          -10.676564
H                   -5.435790           19.336692          -12.249129
O                   -0.067763           -5.573889           23.595534
H                   -0.172645           -4.674478           23.944957
H                   -0.819861           -5.983271           23.224735
O                   -2.293849            1.211478           24.124910
H                   -1.923369            1.602710           24.968887
H                   -2.130866            1.814924           23.406434
O                  -18.348276          -23.815796           -1.008134
H                  -17.846384          -24.516415           -0.636913
H                  -19.188146          -24.298304           -1.258922
O                  -10.700839           -2.364741          -17.984110
H                  -10.377263           -2.649300          -18.870920
H                  -11.421644           -1.760142          -18.142408
O                  -23.299789           13.933511          -14.666525
H                  -23.681473           14.542336          -13.998620
H                  -22.515871           13.740949          -14.207453
O                    1.804228           14.565786           -3.255049
H                    2.502478           13.897795           -3.197325
H                    1.204208           14.351647           -4.031460
O                   -8.416979          -13.503555          -10.558997
H                   -8.572608          -13.176682           -9.678938
H                   -9.142306          -14.029119          -10.813204
O                  -12.050191          -16.131072           -7.195226
H                  -11.974048          -15.190128           -7.107501
H                  -12.714085          -16.224954           -7.828363
O                  -23.276465           -0.908461           -4.422879
H                  -22.582529           -0.771951           -5.104888
H                  -22.659898           -0.903282           -3.631038
O                   -2.950945          -13.093041          -13.437940
H                   -2.158627          -13.592496          -13.675952
H                   -2.611092          -12.423963          -12.812301
O                  -24.310526           -3.486118           -4.969121
H                  -25.281491           -3.339992           -5.101898
H                  -23.993531           -2.597793           -4.641676
O                  -10.490517           18.304377           18.794039
H                   -9.816193           18.917273           18.354257
H                  -11.076321           18.172075           17.993166
O                   16.913154           -3.716932           -1.374632
H                   15.971083           -3.803357           -1.106061
H                   16.863050           -3.876087           -2.349311
O                   20.332423           -8.670769            2.098300
H                   20.971911           -9.291986            2.445932
H                   19.665360           -8.484466            2.745649
O                    1.803841          -14.104735          -12.474874
H                    1.037211          -13.930742          -13.054718
H                    2.403409          -13.452754          -12.883288
O                  -12.920212          -20.827670           13.586699
H                  -12.594426          -21.615530           13.078423
H                  -13.722344          -21.009825           14.020040
O                  -16.524618          -14.410126           -9.472372
H                  -16.587118          -15.360527           -9.386922
H                  -16.175114          -14.228956           -8.552629
O                   -6.415156          -17.168045           -2.551747
H                   -5.462077          -16.915142           -2.557216
H                   -6.465963          -18.017699           -2.996579
O                  -12.578755          -16.181973           -2.984053
H                  -12.379229          -15.335312           -2.600239
H                  -11.821192          -16.531798           -3.531344
O                   -2.142135          -14.713515           -6.407199
H                   -2.118478          -13.980391           -5.845464
H                   -2.212832          -14.262134           -7.325510
O                   19.527244           -2.662069          -17.496008
H                   20.243865           -2.710271          -18.147951
H                   19.842239           -2.077227          -16.800676
O                   -9.088988          -11.089148           -0.694037
H                   -9.328129          -12.052627           -0.744792
H                   -9.276806          -10.809148           -1.624841
O                  -22.421563          -21.549059           -2.083949
H                  -22.660191          -22.401356           -1.671903
H                  -22.049940          -21.074157           -1.377789
O                   -1.115124           11.128340            4.542680
H                   -1.858745           10.491980            4.520920
H                   -0.320922           10.604367            4.231235
O                   -9.838567           -5.788416          -14.285061
H                   -8.939226           -5.398888          -14.376198
H                   -9.703866           -6.732775          -14.551625
O                  -12.449732           -1.483668          -13.852764
H                  -12.928898           -0.868800          -14.430511
H                  -11.998065           -2.162128          -14.417956
O                    7.184836          -10.761423          -19.376052
H                    6.243716          -10.664932          -19.408142
H                    7.362402          -11.232246          -18.600904
O                  -11.382532          -21.164026           15.726975
H                  -11.791185          -20.838202           14.952272
H                  -11.826736          -22.065207           15.822283
O                   -0.736659          -15.907457           -3.240275
H                   -0.236729          -15.765528           -2.461140
H                   -0.258030          -16.442717           -3.862265
O                    0.816655          -17.770848            3.858008
H                    1.433434          -17.878316            3.100147
H                    0.815419          -16.914590            4.205748
O                    0.944175           19.287201           -4.274315
H                    0.898693           19.346732           -5.276160
H                    0.027350           18.992708           -4.010657
O                    9.143760          -17.684966          -20.852378
H                    8.309402          -17.810376          -20.364862
H                    9.498397          -16.790242          -20.646625
O                   -6.430066          -21.150563           11.902733
H                   -5.651614          -21.713860           12.035796
H                   -7.229003          -21.709583           11.796773
O                    5.742946           -2.357101            3.176313
H                    5.995297           -1.470289            2.974988
H                    6.610914           -2.861978            3.089481
O                  -15.655237          -23.491297            1.414308
H                  -15.984887          -22.596797            1.281532
H                  -14.697238          -23.471317            1.202645
O                  -15.077693          -18.486901          -15.144943
H                  -15.846469          -18.000554          -15.433764
H                  -14.391874          -17.795988          -14.921019
O                    0.167648           -8.134618          -10.020242
H                    0.480955           -9.033448          -10.083451
H                   -0.207883           -7.968273          -10.879495
O                   -8.847557           -5.868390           -4.794905
H                   -8.137732           -5.937253           -5.498763
H                   -8.853282           -4.915674           -4.556229
O                   -0.642825          -21.488630            2.268849
H                   -0.461581          -21.102605            3.072381
H                   -1.562374          -21.221254            2.026608
O                   -0.161984          -16.014507            7.233831
H                   -0.858759          -16.456332            6.655598
H                   -0.693710          -15.764421            8.021425
O                   -4.858879          -15.258619           -8.791909
H                   -4.440654          -16.142548           -8.685618
H                   -4.133332          -14.700711           -9.105221
O                   24.142500          -22.923212           -3.366193
H                   23.709369          -22.111531           -3.081016
H                   24.019957          -23.649163           -2.760960
O                   -7.703294          -16.018967          -16.805373
H                   -8.200873          -15.309611          -17.306679
H                   -8.344297          -16.346236          -16.173200
O                  -11.018854          -19.330429          -11.119147
H                  -11.308266          -20.162211          -10.848522
H                  -11.748217          -18.650369          -11.030929
O                   -7.490600           -5.590182            2.206035
H                   -6.973044           -4.825588            1.991842
H                   -7.673318           -6.029370            1.389391
O                   -1.907574           10.150753            0.064278
H                   -2.262498            9.828293           -0.773347
H                   -1.813724           11.094264           -0.079643
O                   -6.700815           -4.891056           16.063377
H                   -6.340781           -5.628766           15.534733
H                   -7.128317           -5.357514           16.804633
O                    6.600030           -5.596284          -19.230871
H                    7.262276           -6.252218          -19.666677
H                    7.038078           -4.732503          -19.187220
O                   -3.458105           -9.721533           -6.904499
H                   -3.446874           -9.605315           -7.871532
H                   -2.629158           -9.172324           -6.759921
O                   -3.727258          -17.683490           -8.651646
H                   -2.859659          -18.074253           -8.780351
H                   -3.820903          -17.811809           -7.675618
O                  -17.158602          -14.799895          -21.870320
H                  -16.450428          -14.539111          -22.443188
H                  -17.600041          -13.920806          -21.766480
O                    4.098253          -11.448044           20.697272
H                    4.061279          -11.414411           21.620901
H                    5.001611          -11.350979           20.438339
O                  -19.412466           -6.713204           23.229268
H                  -18.433358           -6.523210           23.097939
H                  -19.676079           -6.855195           22.351092
O                   23.708188           -7.242612          -12.038402
H                   22.938031           -7.576006          -11.513993
H                   23.621746           -7.631207          -12.888807
O                   -6.551235           -6.379106          -15.231197
H                   -6.849821           -6.322969          -16.150323
H                   -5.742978           -6.884005          -15.460183
O                  -14.075557          -19.313359            1.258796
H                  -14.584924          -19.406007            0.457466
H                  -13.750223          -20.182465            1.459694
O                  -14.086989          -24.110971           -1.187938
H                  -13.916593          -24.178967           -2.121072
H                  -15.049714          -24.180937           -1.206192
O                   -1.218091          -15.408653          -10.888471
H                   -1.578992          -16.300533          -10.950343
H                   -1.222808          -15.157073          -11.872148
O                   19.504321          -15.680783           -6.596959
H                   19.929441          -15.110923           -5.966841
H                   18.760256          -16.082838           -6.055576
O                   -3.368759          -20.845753            1.646558
H                   -3.277640          -20.975812            0.732677
H                   -3.373173          -19.944150            1.966146
O                    7.496950           17.867589           -2.722379
H                    6.667829           18.021607           -3.244143
H                    7.443997           17.037853           -2.286120
O                  -21.840086          -13.339068          -13.852049
H                  -20.945627          -12.949857          -13.979721
H                  -21.997338          -14.039045          -14.552263
O                    1.751824          -16.323568          -16.607255
H                    2.198242          -15.509153          -16.914892
H                    0.834328          -16.205630          -16.915785
O                  -19.265856          -17.958684           -8.609835
H                  -19.926103          -17.364356           -8.117858
H                  -19.253483          -18.773985           -8.184498
O                   -5.172064            3.707581           -0.933976
H                   -5.078657            4.505799           -1.560400
H                   -5.483833            4.140008           -0.074900
O                  -22.969216           -9.603065           -5.483384
H                  -22.512001           -9.114800           -6.175946
H                  -23.783326           -9.918837           -5.838626
O                  -19.567986           -0.099623           21.650732
H                  -19.073173            0.504770           22.205387
H                  -18.793210           -0.443157           21.165975
O                   -6.878165            1.736777           -2.342505
H                   -6.307021            2.517706           -2.124836
H                   -7.716081            2.074734           -2.025671
O                    2.291106           -0.554453          -12.960610
H                    1.609175           -0.450059          -12.261183
H                    3.137061           -0.624475          -12.464746
O                   22.694944           11.170938          -11.422530
H                   23.649324           10.986217          -11.154576
H                   22.177240           10.735383          -10.810232
O                  -15.904105          -12.121099           -6.024727
H                  -15.060516          -11.908584           -5.667643
H                  -15.853001          -12.868507           -6.559580
O                    8.590376            6.633638           -5.675584
H                    9.334762            6.182740           -5.243113
H                    7.788819            6.318096           -5.220621
O                   -5.828995            5.357110          -15.180651
H                   -5.835239            4.790611          -14.417084
H                   -4.924844            5.411725          -15.460696
O                    0.070221          -10.965905          -16.929355
H                   -0.471399          -10.382379          -16.412124
H                    0.659958          -10.360257          -17.460174
O                  -10.230430          -17.616085          -18.553686
H                   -9.822196          -18.158717          -17.865791
H                   -9.475781          -17.480360          -19.159982
O                   -1.074624          -14.381895            0.669731
H                   -0.640877          -13.908023           -0.069567
H                   -2.025131          -14.364128            0.500110
O                   -1.739289          -10.241641           -3.118821
H                   -1.806110          -10.763108           -2.324905
H                   -1.955449          -10.818532           -3.843041
O                   24.113324          -18.785886            5.657455
H                   24.146096          -19.501622            6.291991
H                   23.211219          -18.885261            5.410271
O                   -4.638002          -17.025310            0.574706
H                   -4.391005          -17.211800           -0.329391
H                   -5.609219          -17.296726            0.731246
O                   -9.220727           -6.006527           21.660811
H                   -9.175568           -5.572576           20.825238
H                   -9.624501           -6.820168           21.471487
O                   17.426318           -4.771669           19.074421
H                   16.689660           -5.227448           19.426396
H                   17.012142           -4.271308           18.348788
O                   -1.911924          -18.345431           -3.830633
H                   -1.277639          -19.069479           -3.597732
H                   -1.582320          -17.550492           -3.282856
O                   -3.433104           18.547721          -23.862990
H                   -3.655329           18.236045          -22.933486
H                   -2.608464           19.021232          -23.869099
O                  -19.005329          -20.795903           -8.013963
H                  -19.110641          -20.980484           -8.961615
H                  -19.755538          -21.133155           -7.583539
O                    9.820036           -3.665418           -5.884181
H                   10.708095           -3.831394           -6.271337
H                    9.324253           -4.492641           -5.859933
O                   -4.372158          -21.104165           -3.431312
H                   -3.616371          -21.284091           -4.062157
H                   -4.924476          -21.819191           -3.802628
O                    0.469824            0.606989          -24.662972
H                    0.923524           -0.106677          -24.249322
H                   -0.094915            0.946892          -23.914121
O                  -11.977375          -10.185758          -13.632255
H                  -12.537184          -10.369914          -14.372811
H                  -11.826812          -11.043408          -13.175854
O                  -12.232368           -5.649020          -12.800480
H                  -11.447759           -5.690831          -13.339807
H                  -12.126482           -4.712234          -12.485220
O                   -6.757898            2.405050          -19.352499
H                   -7.644246            2.651759          -19.658120
H                   -6.247069            1.935133          -20.084358
O                   21.170492           10.156393           -8.850274
H                   21.036628           10.992192           -9.241745
H                   22.051045           10.253382           -8.396232
O                   -8.692356          -17.164466          -14.429048
H                   -7.886956          -17.644622          -14.328345
H                   -9.439674          -17.719507          -14.330937
O                  -24.416617          -12.150687          -12.926012
H                  -23.537677          -12.571001          -13.041308
H                  -24.350157          -11.361583          -12.408912
O                  -16.091890           -2.003018          -22.851339
H                  -15.783031           -1.987632          -23.802318
H                  -17.023013           -1.725622          -22.804019
O                   -4.788424          -11.514305           -1.693698
H                   -5.489307          -11.743642           -1.010860
H                   -5.064148          -10.607717           -1.935009
O                   -6.015092          -11.751466          -13.927726
H                   -5.939391          -12.517753          -14.595656
H                   -5.817448          -12.039050          -13.055822
O                    0.129233           -4.576606          -22.480952
H                   -0.219065           -3.917235          -21.838922
H                   -0.646312           -5.149053          -22.854455
O                   -6.677862           -2.949406          -18.202185
H                   -7.009820           -2.192244          -18.789574
H                   -6.891611           -3.749003          -18.629577
O                  -11.941917          -15.917503          -23.279057
H                  -11.197928          -15.995250          -23.924528
H                  -12.781858          -15.838101          -23.750335
O                  -21.981028           12.242742            1.567439
H                  -21.713010           11.450581            1.125455
H                  -21.275613           12.338070            2.250119
O                   -7.355015           21.814461           -6.308013
H                   -6.645273           22.204043           -5.707857
H                   -7.529439           22.445985           -7.030360
O                   -0.963447           -0.808708           -5.666025
H                   -0.905184           -0.196549           -6.379326
H                   -0.705426           -1.737604           -5.971294
O                    1.132317           -2.652918          -16.525004
H                    1.084140           -3.630880          -16.749860
H                    1.983537           -2.656058          -15.998296
O                   -9.541993          -10.230970           -3.403450
H                   -8.676213          -10.242260           -3.708893
H                   -9.992145           -9.526366           -3.868787
O                  -21.769761           -7.763507           -7.225808
H                  -22.652510           -7.385825           -7.434690
H                  -21.326108           -7.104742           -6.600473
O                  -24.347088            0.487155          -15.334538
H                  -23.857967            0.016618          -14.560544
H                  -25.205652            0.564994          -14.888297
O                  -18.191071          -19.849996           -1.552418
H                  -17.291188          -20.061269           -1.941848
H                  -18.055117          -19.152884           -0.905463
O                   -5.754399          -17.876533            4.379546
H                   -6.156554          -18.532222            3.794821
H                   -4.833258          -17.891978            4.080363
O                   -3.320063          -12.897404          -19.457345
H                   -3.424315          -13.629359          -20.067510
H                   -4.256626          -12.602508          -19.316913
O                   -7.167573          -17.904813           23.711720
H                   -6.444354          -17.795636           23.067923
H                   -6.787158          -18.283127           24.525004
O                   -7.190044          -21.294333          -13.331815
H                   -7.464060          -20.952012          -12.446526
H                   -7.911889          -21.793647          -13.627297
O                  -15.258286          -12.184922          -11.463639
H                  -14.435107          -12.661093          -11.548414
H                  -15.963144          -12.783769          -11.777045
O                   18.454527          -12.131580           24.345815
H                   17.666460          -11.857573           24.862281
H                   18.362330          -13.048850           24.146105
O                  -10.772420           19.807413           -8.191903
H                  -10.835313           18.859907           -8.040677
H                  -10.576302           19.987233           -9.170502
O                   -5.881941          -21.006730          -20.905138
H                   -4.941841          -20.939893          -20.726716
H                   -6.380879          -20.835841          -20.102284
O                    5.492882           13.713821           -0.339916
H                    4.812300           13.969926            0.273219
H                    6.088310           14.457624           -0.355423
O                  -13.342047          -18.161481           24.259611
H                  -12.701841          -18.488272           24.951110
H                  -12.860455          -17.965502           23.486707
O                   -8.974102          -12.816457           -7.894824
H                   -9.467080          -13.461174           -7.344953
H                   -8.149790          -12.617672           -7.444745
O                   24.274977            1.028491           -5.259536
H                   24.777899            0.413010           -4.716409
H                   24.230727            1.903452           -4.888958
O                  -16.768944           -8.209625          -17.317192
H                  -17.272903           -8.630923          -16.582851
H                  -15.871601           -7.937488          -16.930253
O                  -12.712627          -24.174115            1.251948
H                  -12.341349          -24.674428            2.078451
H                  -12.166501          -24.391495            0.465976
O                    6.572607           15.540466          -16.571079
H                    6.078695           16.376894          -16.661241
H                    6.541165           15.045727          -17.338671
O                   -3.419941           -7.445625            9.005315
H                   -3.336930           -8.389165            9.265590
H                   -2.922109           -7.064960            9.777142
O                  -14.208468          -12.378149            9.426613
H                  -14.751104          -12.976967            9.935206
H                  -13.302773          -12.481833            9.617679
O                  -17.278193          -11.640704           -8.955063
H                  -17.803811          -11.728662           -9.766346
H                  -16.655857          -12.305469           -8.966128
O                   -4.140326          -11.952632            4.573979
H                   -3.649699          -11.367976            3.976598
H                   -4.832169          -12.521787            4.198762
O                   -6.316711           -9.313370           17.036963
H                   -6.773834          -10.010911           16.515304
H                   -6.382644           -8.530123           16.481593
O                   -4.628596           23.890129           20.169263
H                   -4.104884           23.111322           20.428111
H                   -4.051031           24.567996           19.810185
O                  -12.516972          -10.283349          -18.454778
H                  -13.127866           -9.807830          -19.046948
H                  -12.091089           -9.509085          -17.954719
O                   -1.533187           -5.513148           -6.942593
H                   -2.089752           -5.871395           -6.160101
H                   -1.012238           -6.269924           -7.179119
O                    3.227034          -22.248574           -4.130054
H                    3.072351          -23.192741           -4.304627
H                    3.244430          -22.188869           -3.159487
O                  -14.993326           -5.980991            3.481265
H                  -14.657576           -6.628935            2.845293
H                  -14.844564           -5.187964            2.909011
O                   -7.361789          -16.586871           -5.497813
H                   -6.652836          -15.935413           -5.526489
H                   -7.008797          -17.405426           -5.277265
O                   12.213893          -12.954937          -18.473423
H                   12.572311          -13.829509          -18.667163
H                   12.244226          -12.521776          -19.349981
O                  -19.333663           -6.907081           20.434882
H                  -19.872575           -6.117805           20.433849
H                  -18.390790           -6.638757           20.183455
O                  -15.573292           -6.041266           -7.265962
H                  -16.512700           -5.818310           -7.462354
H                  -15.248049           -6.602118           -7.995423
O                  -15.085757           -2.620070           22.896004
H                  -14.309173           -3.002007           22.391843
H                  -15.631895           -2.072351           22.331274
O                   14.405729          -19.773229           -4.693952
H                   15.135705          -20.072447           -5.254152
H                   14.597891          -18.941784           -4.254445
O                   -3.566524           18.501495          -16.576948
H                   -4.405202           19.001899          -16.283198
H                   -3.090333           18.187134          -15.735697
O                    3.565113          -18.029296          -18.323436
H                    3.610612          -17.644001          -19.218484
H                    2.875699          -17.485680          -17.809272
O                    9.595597           14.604658           -8.198000
H                   10.162787           13.847958           -8.331826
H                    9.598214           15.222256           -8.931517
O                  -13.005183           17.298550          -13.516627
H                  -12.030914           17.250349          -13.800554
H                  -13.546902           17.034366          -14.294319
O                   -5.567783          -13.452478           16.889162
H                   -5.111380          -12.716910           16.503387
H                   -6.340592          -13.700162           16.322663
O                   -5.955419           -2.048369          -22.345389
H                   -6.381743           -1.904812          -23.191060
H                   -5.070810           -1.644318          -22.367415
O                  -13.957829          -21.471836           -5.273703
H                  -14.646007          -20.795549           -5.057477
H                  -13.200403          -21.315846           -4.712370
O                   -0.016945           -8.761203          -21.467994
H                   -0.981638           -9.134608          -21.393475
H                    0.056128           -8.051011          -22.113373
O                  -14.431139            4.539765           -0.066692
H                  -13.889983            5.173516           -0.485503
H                  -14.087418            4.491745            0.843504
O                  -12.944268           -4.594611           -6.929927
H                  -13.763773           -5.061905           -7.181752
H                  -12.341376           -4.666831           -7.739919
O                  -20.833114           -9.635186           11.204987
H                  -20.309106          -10.359507           11.583794
H                  -20.765580           -8.848665           11.788355
O                    1.599320          -21.107195           22.652024
H                    1.293697          -21.257637           21.763995
H                    2.497953          -20.641711           22.594036
O                   -3.779495          -20.454959          -11.540223
H                   -3.290952          -21.065780          -10.913335
H                   -4.559869          -20.122835          -11.077403
O                  -10.039534           24.165171           -5.164926
H                  -10.290206           23.220470           -5.336966
H                   -9.178778           24.311456           -5.601769
O                  -16.251076           -8.924863          -24.475920
H                  -16.450753           -8.020842          -24.118531
H                  -16.855931           -9.464461          -23.940135
O                  -10.389774          -16.151251           23.776516
H                  -10.268571          -16.899541           23.163247
H                   -9.536761          -15.665015           23.809143
O                  -10.690354          -23.949346          -10.169922
H                  -10.130250          -24.267665          -10.862110
H                  -10.036279          -23.386201           -9.646530
O                   -7.520726           -8.517150          -12.499350
H                   -7.380374           -7.550446          -12.519879
H                   -8.295328           -8.708973          -12.007176
O                   -4.845696           19.242254           -4.358119
H                   -3.917144           19.013773           -4.096049
H                   -5.083359           20.040790           -3.879219
O                   -2.903477          -18.957035           13.303125
H                   -3.022823          -19.122626           12.343049
H                   -3.096321          -18.046085           13.401532
O                  -16.463085           -6.405529           -1.457988
H                  -15.733940           -6.349846           -2.062818
H                  -17.040646           -7.088623           -1.797446
O                  -21.755761          -22.744445           11.986058
H                  -21.896264          -21.834418           12.220737
H                  -21.212210          -23.107411           12.696549
O                  -10.403284          -10.919767           -9.367825
H                   -9.973358          -11.526669           -8.745007
H                  -11.359800          -11.075098           -9.191551
O                  -20.182536            2.721605          -20.068932
H                  -19.367695            3.001818          -19.571914
H                  -21.056419            3.082376          -19.663648
O                   -9.250601           -2.634126           -7.127548
H                   -9.085539           -2.696228           -6.152966
H                   -8.735414           -1.870413           -7.407973
O                  -21.080524           -7.390849            1.793657
H                  -21.611641           -7.795149            2.483558
H                  -21.378714           -7.945322            1.019820
O                  -12.684100          -20.052279           -8.170256
H                  -13.348982          -20.655215           -7.675266
H                  -12.591119          -20.608135           -8.977584
O                  -11.105009          -14.268040            4.468776
H                  -10.769405          -14.932672            5.144776
H                  -11.965491          -14.466547            4.187575
O                   19.322580           -6.022916           -9.611676
H                   19.502104           -6.043704          -10.584345
H                   18.948028           -6.892876           -9.453820
O                  -10.752059           -7.791604           -4.574553
H                  -11.080706           -8.083101           -5.484748
H                  -10.169119           -7.032782           -4.707020
O                  -18.047102           -4.668387           -7.805874
H                  -17.567868           -4.277115           -8.575759
H                  -18.160899           -3.890401           -7.228295
O                   -3.856201          -18.452457          -18.499820
H                   -3.451601          -18.739193          -19.338321
H                   -3.475819          -17.629108          -18.175672
O                    7.345777            9.115526            7.530069
H                    7.397408            9.820773            6.896807
H                    7.427628            9.542347            8.397440
O                   -9.481584          -14.942329           -6.072420
H                   -8.744601          -15.513174           -5.903621
H                  -10.129705          -15.475304           -6.535909
O                  -11.650590          -19.789995           18.376364
H                  -11.726314          -20.342066           17.502588
H                  -12.506541          -19.808916           18.771444
O                  -18.018745           -9.559012           -6.256167
H                  -18.200889           -9.273940           -5.356860
H                  -17.233631          -10.165938           -6.214204
O                   16.806016           17.025039          -22.159209
H                   16.639639           16.635244          -23.004098
H                   16.313461           17.832018          -22.016394
O                  -13.298023            1.638922           -5.391558
H                  -12.871341            0.762746           -5.383480
H                  -13.581730            1.957698           -4.498689
O                   -5.224317          -23.052387          -16.428748
H                   -5.210635          -22.981969          -15.440954
H                   -6.093049          -23.272119          -16.715613
O                  -14.238721          -20.986205           -1.054962
H                  -14.521398          -21.911488           -0.919570
H                  -14.908500          -20.584562           -1.619668
O                   -8.882471           -5.774146           14.098539
H                   -8.540823           -5.176899           14.780925
H                   -9.090259           -5.345774           13.222348
O                  -16.698478           -6.420909          -23.608894
H                  -15.921846           -6.074713          -23.085899
H                  -16.879895           -5.782506          -24.327856
O                   -9.421285          -14.716117          -21.506573
H                   -9.252311          -13.870002          -22.073113
H                   -9.339960          -15.458492          -22.140324
O                   22.314913           16.944815          -18.826412
H                   21.368626           17.221533          -18.883632
H                   22.263033           16.015770          -18.532468
O                   19.441184           -3.274103           -9.011715
H                   19.210187           -3.115624           -8.092145
H                   19.436985           -4.237102           -9.072956
O                   -9.594034            1.293249           -5.909947
H                   -8.740123            0.987508           -5.578644
H                   -9.523717            2.269275           -5.940879
O                   -3.410793          -10.142748          -17.341495
H                   -2.833018           -9.661063          -16.668678
H                   -3.281183          -11.097328          -17.329213
O                   -9.314122          -13.877057           -0.360666
H                   -9.658015          -14.755314           -0.529442
H                   -9.163357          -13.712450            0.591197
O                   -8.704974           -6.448672           -9.391967
H                   -9.000732           -7.317837           -9.641592
H                   -8.629739           -5.894299          -10.192617
O                  -19.060069           -9.196861            3.343216
H                  -19.217454           -8.442691            2.712445
H                  -18.163950           -9.202082            3.635981
O                  -16.478810          -13.065066           -0.430132
H                  -17.424859          -13.184270           -0.220465
H                  -16.434557          -13.057155           -1.389259
O                   -9.533473          -24.276062          -18.555747
H                   -9.862546          -23.409930          -18.935728
H                  -10.186608          -24.631326          -17.954072
O                  -15.753117           -7.753940           -4.854857
H                  -15.385484           -7.030925           -4.344488
H                  -15.888702           -7.268691           -5.698010
O                    4.398743           -3.472973           -5.416435
H                    4.591322           -2.924258           -4.700072
H                    4.071041           -2.910564           -6.164752
O                  -15.526411          -17.713496          -22.196640
H                  -14.653295          -17.563069          -21.742060
H                  -15.532102          -17.126822          -22.995000
O                  -12.352538          -17.259614            1.490765
H                  -12.851753          -18.026750            1.427184
H                  -11.578974          -17.416039            2.040209
O                   -5.198401          -20.406528          -17.137903
H                   -5.200073          -21.371138          -16.987533
H                   -4.236580          -20.262969          -17.233281
O                  -16.231588          -14.523833           -2.784364
H                  -17.137746          -14.448186           -2.973240
H                  -16.113807          -15.407846           -2.530049
O                   23.847124          -14.163828          -14.843502
H                   23.063510          -14.239776          -14.258856
H                   24.426680          -14.954787          -14.634653
O                   -2.921084          -15.521367          -17.480821
H                   -1.952051          -15.626765          -17.643092
H                   -3.345079          -15.568171          -18.363153
O                  -12.876985          -16.825924          -14.965636
H                  -12.533578          -16.019650          -14.514305
H                  -12.775884          -16.579740          -15.939782
O                   -4.882461           -2.361454           23.141300
H                   -5.628698           -2.845070           22.746735
H                   -4.298024           -2.015782           22.468843
O                  -19.474893            4.635506           -7.618253
H                  -18.683114            4.308151           -7.195669
H                  -19.283878            5.589342           -7.860385
O                   -4.687607           22.462648          -11.284389
H                   -4.844821           22.878460          -12.076030
H                   -4.971093           21.535720          -11.373259
O                   14.444680          -11.702518           -4.931290
H                   14.133299          -10.942820           -4.399509
H                   15.398759          -11.689053           -4.860397
O                  -14.723232          -14.534478          -23.253467
H                  -14.547379          -14.030926          -24.055966
H                  -14.127400          -14.117391          -22.605623
O                  -15.553197            1.610285           -6.979260
H                  -15.088287            1.494277           -7.809598
H                  -14.867429            1.471559           -6.353472
O                    5.009528           -2.042991           -3.198965
H                    4.619016           -1.190885           -3.009416
H                    5.003098           -2.539251           -2.392455
O                   18.917275          -17.608603           20.457416
H                   18.084133          -17.239757           20.701872
H                   19.400403          -17.019688           19.900446
O                   -7.301011          -11.874449          -17.101678
H                   -6.495303          -12.290049          -16.768977
H                   -7.875722          -12.645908          -17.175524
O                   22.918278           11.625749           -5.105114
H                   22.709621           12.603037           -5.155375
H                   23.247254           11.404849           -5.980678
O                   -7.355621            7.052783           15.708759
H                   -7.742372            7.896436           15.480226
H                   -6.409812            7.032383           15.689747
O                  -21.313771           -3.012025          -17.020375
H                  -21.515972           -3.675628          -17.643190
H                  -20.326853           -2.860830          -16.895781
O                   -8.821561           15.835735           17.829949
H                   -9.119038           16.683709           18.130963
H                   -9.452212           15.605797           17.084871
O                   -6.737452           18.225078           -0.150072
H                   -7.155250           18.208775           -1.010096
H                   -5.899043           18.641996           -0.320432
O                  -11.751790          -11.603966            5.502224
H                  -11.658795          -12.387296            4.966012
H                  -11.391299          -10.911858            4.915330
O                  -19.235799          -20.066677           12.808608
H                  -20.142206          -19.967738           12.546241
H                  -18.721236          -19.807043           11.977217
O                  -13.516565          -18.216124          -11.382544
H                  -14.134337          -18.986166          -11.300863
H                  -13.947936          -17.601299          -12.040144
O                  -11.221402            8.337057           -1.555315
H                  -10.351450            8.184583           -1.222169
H                  -11.235617            8.970616           -2.316734
O                   -1.168748          -17.451405           -7.002778
H                   -1.754114          -16.682883           -7.178475
H                   -1.067754          -17.452430           -6.030220
O                   -3.085324            4.581573          -23.161579
H                   -2.635936            4.123477          -22.441586
H                   -3.782527            5.121135          -22.675600
O                  -10.166132           -6.559354            0.482627
H                   -9.858937           -7.422736            0.801402
H                  -10.670532           -6.742576           -0.314243
O                  -23.732671          -15.456878           -7.910994
H                  -24.432962          -15.446081           -7.257285
H                  -23.842505          -14.735653           -8.553225
O                   -3.730020           -6.456926          -11.015498
H                   -4.694183           -6.358810          -11.175572
H                   -3.360159           -6.031570          -11.810584
O                  -24.461295          -11.831250           -6.260630
H                  -23.835299          -12.354983           -5.713114
H                  -25.041057          -12.568818           -6.644905
O                  -24.126018            4.777423            7.367108
H                  -23.410376            4.431936            6.807462
H                  -24.824056            5.089157            6.802310
O                   -8.746576           -0.624770           22.474244
H                   -8.468619           -1.253309           23.156261
H                   -9.698064           -0.616545           22.525142
O                    0.842151           17.187915           -9.158343
H                   -0.046445           17.076786           -8.767758
H                    0.870969           18.032684           -9.646970
O                   24.584113           -5.078047            7.169147
H                   25.375693           -4.708979            6.708846
H                   24.006932           -5.387704            6.436099
O                   -1.053528            7.201679          -19.526692
H                   -0.609146            6.354343          -19.518787
H                   -1.895648            6.982480          -19.104503
O                  -20.372386          -11.785408           22.420048
H                  -20.543815          -10.784497           22.658653
H                  -20.952915          -12.050468           21.697040
O                    1.398706           22.115815          -15.608468
H                    1.916198           21.854697          -16.370985
H                    0.616007           21.519792          -15.522418
O                  -16.747542          -18.911159           20.329290
H                  -16.870355          -18.044349           20.692586
H                  -17.192736          -18.812140           19.410415
O                  -11.022767          -12.397692          -19.497107
H                  -11.692003          -11.836759          -19.129075
H                  -11.416801          -12.801353          -20.287738
O                  -10.296854            0.014452           -2.052176
H                  -10.001593            0.943076           -2.053139
H                  -10.872977           -0.072334           -1.265162
O                   -3.808613          -22.216002           -0.878075
H                   -4.453205          -22.929634           -0.802045
H                   -3.901976          -21.711932           -1.758548
O                   -0.006248           24.025921          -10.429034
H                    0.078743           24.916048          -10.112012
H                    0.103880           24.144164          -11.400609
O                  -12.048864          -19.930285          -18.678225
H                  -12.800756          -19.821155          -18.073822
H                  -11.434484          -19.190208          -18.429132
O                  -18.084874          -20.159064           -5.180727
H                  -18.837520          -19.696204           -4.790809
H                  -18.195080          -19.974383           -6.149911
O                  -11.488640          -21.880351          -14.631176
H                  -11.404452          -20.920820          -14.669098
H                  -12.175999          -22.104286          -15.278128
O                   22.839121           -5.399940            0.118328
H                   22.053514           -5.627936           -0.375027
H                   23.555015           -5.862566           -0.326834
O                   -5.143911            0.118016           24.319045
H                   -4.190711            0.335397           24.201253
H                   -5.270319           -0.569620           23.605233
O                  -11.099291           -2.997769          -24.120728
H                  -10.924306           -3.614031          -24.889436
H                  -10.339369           -2.433275          -23.999883
O                   -7.628710          -10.965739            3.337489
H                   -7.617141          -10.782846            4.321325
H                   -6.974163          -10.490304            2.891361
O                    1.365015           17.763077          -23.649881
H                    0.570632           18.320010          -23.584875
H                    1.859255           17.712216          -22.815356
O                    7.494206           22.394039           22.428309
H                    7.017797           22.620985           21.572883
H                    6.957457           22.801807           23.122240
O                   -4.273909           -6.961642          -18.853468
H                   -4.574148           -7.833288          -19.166439
H                   -3.521810           -6.607264          -19.370031
O                   -4.720757            6.220788          -21.837532
H                   -4.575270            6.955513          -22.458389
H                   -5.634686            6.101382          -21.546509
O                  -20.908045           -4.555489           20.654832
H                  -21.356878           -4.092291           19.932972
H                  -21.479419           -4.369786           21.397695
O                    8.821625           -3.760137          -16.379969
H                    9.372316           -4.599493          -16.360625
H                    8.613109           -3.578967          -17.300446
O                  -23.969959           -6.359493           -1.064758
H                  -23.165466           -5.841547           -0.937751
H                  -23.732414           -6.987230           -1.762299
O                   -6.468730          -19.158451           -4.582245
H                   -5.563552          -19.406737           -4.876720
H                   -7.035628          -19.901257           -4.769969
O                   -5.846650           24.320008           12.479747
H                   -5.858804           23.686678           11.685980
H                   -6.203203           23.779801           13.239835
O                  -18.042121           -8.097649           -3.250935
H                  -17.283663           -8.045895           -3.847848
H                  -18.573136           -7.311807           -3.342021
O                   -0.426479            4.259734          -16.828456
H                    0.391871            4.699841          -16.437391
H                   -1.189266            4.818100          -16.775401
O                  -15.761143           -4.361952           11.230679
H                  -15.703957           -4.346535           10.199727
H                  -14.905572           -4.693008           11.494856
O                  -14.183991           -3.891617          -16.096892
H                  -13.238943           -3.855922          -15.770324
H                  -14.501596           -2.997113          -16.205631
O                   -6.144490           19.085807            3.456771
H                   -5.654706           18.268285            3.196725
H                   -6.343482           19.062743            4.395711
O                   -7.503266           -8.153199          -18.596821
H                   -8.345078           -8.217823          -19.007596
H                   -7.291757           -8.821436          -17.901338
O                   -9.641445            5.311848          -24.109123
H                  -10.420468            5.753825          -23.667994
H                   -9.542786            4.510021          -23.654463
O                    8.235417          -13.915787           -3.649778
H                    9.119749          -13.905404           -3.211049
H                    7.821796          -14.802471           -3.482269
O                   -4.825511           22.269747          -16.295847
H                   -4.861037           22.870800          -17.029061
H                   -3.906029           21.989996          -16.332165
O                  -21.779878           -4.633311            0.430165
H                  -20.896016           -5.182995            0.560787
H                  -21.473589           -3.790853            0.138124
O                    6.924171          -20.738101           -1.509950
H                    6.563478          -21.261456           -0.835750
H                    7.191332          -21.326378           -2.204503
O                   -8.881133          -12.543639           18.225923
H                   -9.722921          -12.689119           17.734487
H                   -8.879507          -13.255559           18.891240
O                  -13.984676           -6.878347            8.589230
H                  -13.302959           -7.322520            9.166524
H                  -14.423987           -7.634608            8.193887
O                  -18.037650            6.691164            7.688924
H                  -17.551080            5.906645            7.654045
H                  -19.003725            6.445389            7.847199
O                   15.272284           12.336648           -0.999752
H                   14.714278           12.540679           -1.735338
H                   16.078085           11.869966           -1.245059
O                  -19.695282           24.288658           -3.602936
H                  -19.975686           24.023444           -4.452458
H                  -19.640366           25.253161           -3.645798
O                   24.074239            1.447268           -9.745583
H                   24.798217            1.049075           -9.179527
H                   24.480947            2.111696          -10.294991
O                  -17.963523           -2.601419           -5.962492
H                  -18.223621           -1.733497           -6.352193
H                  -17.092301           -2.528876           -5.564925
O                  -15.262626           -7.859160           -9.734456
H                  -15.529240           -8.251591          -10.601618
H                  -16.037365           -7.952768           -9.207611
O                  -16.934898           17.071116          -16.157518
H                  -16.003550           17.235247          -16.387131
H                  -16.902464           16.162198          -15.773781
O                   15.808682           14.550366          -18.695406
H                   15.369492           14.758325          -17.911939
H                   15.162537           14.211527          -19.392057
O                  -15.262450          -15.203242           -7.169704
H                  -14.682386          -14.708474           -6.545834
H                  -15.375078          -16.105585           -6.830213
O                  -11.877729          -13.400973           -7.539501
H                  -11.475739          -12.835069           -6.904464
H                  -12.298312          -12.795918           -8.178198
O                   -9.806873           -3.204631          -20.479276
H                   -8.993113           -3.764801          -20.640138
H                  -10.555546           -3.719362          -20.915566
O                   -6.532813           -9.392440           24.022119
H                   -6.613404           -9.755709           23.194543
H                   -6.393593           -8.423345           23.789931
O                   16.350618          -13.567423           -6.412777
H                   16.559622          -12.907980           -7.051607
H                   15.872632          -14.259774           -6.882118
O                   -6.598687           -5.693743          -18.169166
H                   -6.867927           -6.596031          -18.424657
H                   -5.678292           -5.618067          -18.394721
O                   -6.355849          -13.182090            2.730617
H                   -6.313891          -12.846036            1.840109
H                   -6.761013          -12.465829            3.192784
O                   -2.684257           -8.855020          -22.107904
H                   -3.095192           -9.211330          -21.347048
H                   -3.049784           -9.357985          -22.875082
O                  -10.319176           -0.239888          -12.045018
H                   -9.795924            0.410623          -12.527411
H                  -10.892123           -0.683338          -12.716427
O                  -19.092106           -2.875558          -23.902581
H                  -18.869779           -2.561431          -23.016856
H                  -20.029472           -3.032221          -23.785424
O                  -13.675285           -0.850716          -11.090423
H                  -13.984648           -0.188436          -11.707755
H                  -14.460794           -1.355974          -10.761894
O                   21.826861          -15.280973           -1.124434
H                   22.464010          -14.845491           -0.549289
H                   22.130824          -14.872218           -1.940978
O                    0.703685          -13.074255          -15.183626
H                    0.321411          -12.258917          -15.509096
H                    1.133770          -13.356531          -15.985963
O                  -15.304739           23.497476           -3.353154
H                  -16.101530           22.976431           -3.516659
H                  -15.407247           24.216331           -3.952129
O                   -8.686944          -17.404536           -7.923801
H                   -9.553724          -16.963337           -7.855297
H                   -8.214436          -17.066689           -7.109011
O                  -21.090501           -5.931270          -23.732054
H                  -20.568100           -6.089069          -22.948232
H                  -20.472017           -6.035206          -24.438157
O                   -0.732655           13.923184           -7.761013
H                   -0.657649           12.980397           -7.576516
H                   -1.278396           14.035556           -8.527414
O                  -18.687562          -12.524747          -21.318118
H                  -18.326700          -12.249438          -20.443137
H                  -19.597051          -12.785670          -21.168542
O                  -12.999872           -9.528951           -0.246148
H                  -12.366430          -10.126036            0.107082
H                  -13.390319          -10.063898           -1.002010
O                   -6.740196            6.236018          -11.232017
H                   -7.266705            5.487172          -11.518062
H                   -7.272840            6.798116          -10.650956
O                   17.750373           -0.557526           -3.521697
H                   18.580613           -1.005256           -3.259712
H                   17.836089            0.318146           -3.133819
O                  -10.085440           13.810823          -11.375284
H                  -10.534686           13.865792          -12.234890
H                  -10.618602           13.200470          -10.890480
O                  -20.604822            5.260638          -24.505651
H                  -20.968203            5.341758          -25.431363
H                  -20.401444            6.205151          -24.282975
O                  -20.276157           22.385191           -8.447414
H                  -20.960887           21.978836           -9.028429
H                  -19.423544           21.967572           -8.689331
O                  -16.192069           -0.990300            7.944703
H                  -16.948151           -0.984207            8.535500
H                  -16.544921           -0.856833            7.055118
O                  -21.119536           -7.515501           -1.444022
H                  -21.522410           -7.493679           -2.351771
H                  -20.540268           -6.684839           -1.439562
O                    1.760383          -24.062650          -19.646844
H                    1.220602          -24.464620          -18.936094
H                    1.429806          -23.167869          -19.621989
O                  -10.551158           -8.321120           20.960433
H                  -10.517882           -8.971066           20.286165
H                  -11.214018           -8.576819           21.640101
O                   -7.179381          -12.489699           -5.818601
H                   -7.698808          -13.252276           -5.457056
H                   -6.229248          -12.732935           -5.625445
O                  -13.091133           -1.451932           -2.163157
H                  -12.876941           -0.634257           -1.668867
H                  -13.387207           -1.154151           -3.029513
O                   23.752667           -2.957884          -19.235448
H                   23.865735           -2.510837          -18.395939
H                   24.429422           -2.583297          -19.777980
O                   -9.705020           17.572170           -4.855977
H                  -10.085600           18.478637           -4.853211
H                  -10.480207           17.104428           -4.631415
O                  -16.259191           -1.607315          -10.698890
H                  -16.304713           -2.600406          -10.470090
H                  -16.629107           -1.588430          -11.585267
O                    4.856105          -20.194896            0.060826
H                    4.162148          -20.599028           -0.546803
H                    5.077974          -20.931581            0.651681
O                  -22.995150           -1.012424           19.935478
H                  -23.867530           -0.859346           19.554052
H                  -22.770978           -0.144519           20.274502
O                  -20.640067          -15.731188           -7.647585
H                  -20.481843          -15.338292           -6.765481
H                  -21.560806          -15.447793           -7.885561
O                   -8.515703          -17.191518          -23.165288
H                   -9.185929          -17.839477          -23.441209
H                   -8.276502          -16.731252          -24.003963
O                  -14.154437          -10.820036            3.789662
H                  -13.344330          -11.097913            4.251062
H                  -14.253186          -11.423568            3.037001
O                    4.359683          -18.210430          -11.886647
H                    4.905211          -17.521091          -12.241529
H                    4.869122          -19.066463          -11.868085
O                   -8.401988          -15.184826           19.195546
H                   -7.802348          -15.193123           19.904261
H                   -9.154129          -15.738904           19.507988
O                  -17.663364          -13.614227          -12.835912
H                  -17.406124          -13.700690          -13.726649
H                  -18.100492          -12.796009          -12.804756
O                   18.780219           24.395260           -0.538112
H                   18.342164           23.848193           -1.188660
H                   18.201832           24.342707            0.248562
O                   21.123437           -8.366810          -11.289764
H                   20.362597           -7.908502          -11.671464
H                   20.791799           -8.889575          -10.537803
O                   -6.417745           -5.589971          -11.401735
H                   -6.945029           -5.233691          -12.114061
H                   -6.602441           -5.013574          -10.590238
O                   16.648781          -15.499715           18.186345
H                   16.315632          -16.341796           18.466038
H                   15.910461          -14.911677           18.101812
O                  -13.898449          -16.129883           -9.407840
H                  -14.640052          -16.440451           -8.863629
H                  -13.610721          -16.926042           -9.881634
O                   -6.579070          -16.026422          -10.962082
H                   -7.469616          -15.823197          -10.760111
H                   -6.178717          -15.528512          -10.278409
O                   -1.156479            2.345431          -22.612382
H                   -0.346267            2.865303          -22.416913
H                   -1.320988            1.968733          -21.720616
O                   13.794437           -7.822531           19.972347
H                   13.523972           -8.685293           19.648209
H                   14.688290           -7.961475           20.237133
O                  -10.862290          -11.677482           -5.652591
H                  -10.048616          -11.255243           -5.900045
H                  -10.720279          -12.076436           -4.756971
O                  -17.433429          -16.717621          -15.600229
H                  -17.686012          -16.395219          -14.738430
H                  -17.999624          -16.355900          -16.257428
O                   16.682110           -0.655606            2.483160
H                   17.190508           -0.651566            1.687738
H                   16.635112            0.291350            2.787015
O                  -22.271308            2.293710           10.983852
H                  -22.775155            2.993150           10.601299
H                  -22.779988            1.505886           10.915674
O                   -2.897275          -23.043451            7.576261
H                   -3.538319          -23.068854            6.873865
H                   -3.391720          -22.959680            8.379304
O                  -20.953031           -8.060216          -15.229611
H                  -21.000811           -7.347539          -14.629455
H                  -21.371714           -7.640751          -16.045777
O                   -1.300253           16.570804          -20.918027
H                   -1.252594           17.526642          -21.049748
H                   -0.720512           16.035339          -21.519847
O                  -11.418397           -3.520809          -15.460355
H                  -10.724161           -4.194252          -15.222989
H                  -11.106742           -3.231450          -16.346417
O                  -16.065348           -3.980260          -20.832980
H                  -16.154923           -3.184725          -21.441023
H                  -17.031335           -4.244267          -20.734650
O                  -22.624118           -4.380456            5.692924
H                  -22.198865           -4.906707            4.955902
H                  -22.024638           -3.637164            5.759936
O                   16.591623          -10.206579            0.091323
H                   16.028415           -9.532861           -0.306701
H                   16.054697          -11.067353            0.031074
O                   -3.303279           -1.828110            2.389597
H                   -2.842920           -1.485099            3.129182
H                   -2.677580           -1.592686            1.655241
O                   23.456271            1.386655           -2.468077
H                   23.825930            2.323141           -2.527152
H                   22.920857            1.390416           -1.656380
O                   -2.596273          -11.453269           23.205549
H                   -2.941422          -11.305225           22.262571
H                   -2.799130          -12.366323           23.424455
O                   -4.865563           16.792410          -18.969431
H                   -4.617046           15.873810          -18.940211
H                   -4.459288           17.178625          -18.179248
O                  -23.005011          -11.411714           -8.621110
H                  -23.368233          -11.424817           -7.732689
H                  -23.585826          -11.997820           -9.223601
O                    3.523573          -18.153687           -7.229130
H                    2.621609          -17.879464           -7.245309
H                    4.001267          -17.794245           -7.952786
O                    1.505139           13.971313            5.441753
H                    1.325753           14.300174            6.371446
H                    1.610560           12.996982            5.516315
O                  -11.294700          -19.123860          -23.286532
H                  -10.575862          -19.082277          -23.883146
H                  -10.884109          -19.432491          -22.439734
O                  -12.810733           21.003001          -13.473984
H                  -11.816122           21.162254          -13.609886
H                  -13.141486           21.881729          -13.240269
O                   -8.522740          -13.059550            7.083457
H                   -9.357385          -13.527877            6.878361
H                   -8.506249          -12.962476            8.071560
O                  -12.858497          -13.541993          -11.216712
H                  -11.939665          -13.131045          -11.175832
H                  -12.870465          -14.102335          -10.363984
O                   -7.751129           -2.163884           24.480894
H                   -8.052313           -3.034124           24.245699
H                   -8.263988           -1.835999           25.285226
O                   -4.318073          -15.862469          -12.889046
H                   -5.175122          -15.856410          -12.390858
H                   -4.099261          -14.961116          -13.036100
O                   -7.156890           23.855402          -19.331111
H                   -6.489449           24.002622          -18.681174
H                   -7.984072           24.328872          -19.145818
O                  -14.584683           -3.881229           -1.350557
H                  -14.139584           -4.518501           -1.883201
H                  -13.989220           -3.066342           -1.397540
O                  -12.776307           -6.817546           -8.950376
H                  -12.068451           -6.431727           -9.545355
H                  -13.481848           -7.274662           -9.411016
O                  -23.743260          -22.801816            0.222290
H                  -24.511232          -23.385746            0.050724
H                  -23.305092          -23.115852            1.032221
O                  -11.996764          -11.986024            0.597759
H                  -11.737008          -12.699322            0.067094
H                  -11.235954          -11.560183            0.952828
O                    6.671590          -13.650181           -0.515645
H                    7.504290          -13.137455           -0.613526
H                    6.934010          -14.525423           -0.461528
O                  -22.486861           -5.363850           10.905056
H                  -22.880085           -5.892202           10.189543
H                  -22.067533           -6.020344           11.516436
O                   -2.953513          -17.295011          -15.204090
H                   -3.536550          -16.881597          -14.476005
H                   -3.152021          -16.781087          -15.970970
O                   -9.926631           -9.389726           24.391646
H                  -10.533761           -9.892304           24.960396
H                   -9.785807           -9.941844           23.604022
O                  -16.869335          -16.724932          -19.755471
H                  -16.593227          -17.631621          -19.629076
H                  -16.815888          -16.603048          -20.706061
O                  -15.263165          -16.146616          -12.519321
H                  -15.508851          -15.842458          -11.615438
H                  -14.863023          -15.364266          -12.881872
O                  -22.799191          -16.385408           -4.004522
H                  -23.427043          -17.107643           -4.183664
H                  -22.801863          -16.353474           -3.025536
O                  -11.324670          -12.388763           20.529370
H                  -11.574833          -13.140883           21.138594
H                  -11.364491          -12.788190           19.605533
O                  -12.406820          -21.466214            1.811046
H                  -12.274841          -22.406759            1.594838
H                  -11.507780          -21.164380            1.917467
O                  -11.497580            2.615597          -10.057605
H                  -10.957414            2.226552           -9.408401
H                  -11.122767            3.495817           -9.925052
O                    5.584588           -5.998180          -21.740328
H                    5.711040           -5.515290          -20.881615
H                    5.098587           -5.237427          -22.110437
O                  -13.558236          -24.566131           12.961962
H                  -14.346056          -23.980295           12.964099
H                  -13.346446          -24.554200           12.027030
O                   -8.059530            6.357071           -5.250849
H                   -7.558716            6.710852           -6.007751
H                   -8.168463            7.015501           -4.563465
O                    1.113234           22.360404          -20.494301
H                    0.190461           22.029200          -20.651386
H                    1.037602           23.291183          -20.333565
O                  -13.949929           19.419395           -4.727597
H                  -13.534101           20.297105           -4.525385
H                  -13.920610           19.408240           -5.706250
O                   -5.677874          -18.676990          -10.368138
H                   -6.073224          -17.919444          -10.814876
H                   -5.148470          -18.227013           -9.727651
O                   -6.660909           -7.285123           12.016296
H                   -6.681942           -8.010280           11.370195
H                   -7.617163           -6.925178           12.023968
O                    2.299081           -6.847512           -6.273292
H                    1.848294           -7.700097           -6.112881
H                    3.266212           -6.966025           -6.185567
O                   -7.551654           -4.196111          -14.029531
H                   -6.959928           -4.902804          -14.405510
H                   -7.601880           -3.471601          -14.738726
O                  -14.455379          -15.068048          -19.400711
H                  -15.111750          -15.703963          -19.732749
H                  -14.888414          -14.585704          -18.659721
O                   11.436136          -15.504805          -23.370958
H                   11.070987          -15.197296          -24.210700
H                   11.903176          -16.309299          -23.614841
O                  -14.913510          -10.014943           -7.712591
H                  -15.773065          -10.385123           -8.030101
H                  -14.872396           -9.105695           -7.962653
O                    1.476352          -19.770343          -12.624748
H                    1.690905          -18.924273          -13.082260
H                    1.998458          -19.688140          -11.841395
O                  -12.149024          -13.710573          -15.778528
H                  -11.683882          -13.991440          -14.954065
H                  -11.823883          -14.309809          -16.502959
O                  -16.587423          -13.932068           23.650600
H                  -17.341747          -13.738942           24.218091
H                  -16.314972          -14.818427           23.894228
O                   -4.162253          -13.082314           -3.768237
H                   -3.565100          -12.591485           -4.361702
H                   -4.340771          -12.452802           -3.049371
O                    2.574998          -10.212279           -1.054003
H                    1.683037           -9.784012           -1.168771
H                    2.839336          -10.660020           -1.927770
O                    3.639321          -11.949157           10.145551
H                    4.567888          -11.839902           10.342090
H                    3.455505          -11.223333            9.494272
O                   12.043852          -22.885065          -19.750778
H                   12.041456          -23.091466          -20.679571
H                   12.861895          -22.431084          -19.554693
O                   10.220280           -6.853634          -12.953580
H                   10.487670           -7.740081          -12.648044
H                   11.060282           -6.417479          -13.136292
O                  -14.740780          -18.056152           -7.048904
H                  -14.980294          -18.349972           -6.129535
H                  -14.012445          -18.622114           -7.297845
O                  -23.361697           -4.501771            2.575752
H                  -23.074872           -4.628971            1.677894
H                  -22.592908           -4.180041            2.977698
O                   12.687489          -10.490080           -8.832556
H                   13.208235          -10.695294           -9.624580
H                   12.128755          -11.245605           -8.638155
O                    4.908830           20.791979           -1.016768
H                    3.965466           21.037569           -1.185829
H                    5.020411           20.831344           -0.086775
O                  -23.456126           -7.123556          -21.503020
H                  -23.870381           -6.315851          -21.805575
H                  -23.550411           -7.709190          -22.257548
O                    9.639679          -21.080275           20.641232
H                    8.854446          -20.907503           20.098300
H                    9.269714          -21.603786           21.292857
O                   13.900508           -9.449230          -21.296625
H                   13.496114           -8.978111          -22.047845
H                   14.819715           -9.197551          -21.389462
O                    1.309833           -4.296419           21.650753
H                    0.911462           -4.689219           22.437516
H                    1.051764           -4.828360           20.873054
O                    7.451153          -11.328546          -13.813027
H                    7.006379          -11.896615          -13.159616
H                    6.689568          -11.046463          -14.431113
O                   -5.582148           -9.660443            1.907944
H                   -5.378023           -8.808525            1.543176
H                   -4.702331           -9.802710            2.374844
O                    8.122276           -8.157112          -19.886625
H                    7.832883           -9.005924          -19.510472
H                    8.441491           -8.452371          -20.779634
O                   10.318693          -21.095789          -18.669012
H                   10.873927          -21.368930          -19.378048
H                    9.714603          -21.844954          -18.581229
O                    6.969035          -16.221959          -17.622861
H                    7.893426          -16.377015          -17.446843
H                    6.670945          -16.817738          -18.332247
O                    9.156316           -8.471068          -22.829050
H                    8.860277           -7.627403          -23.019056
H                    8.380488           -8.995185          -22.734445
O                  -23.246598            4.181741          -23.758901
H                  -22.395884            3.705196          -23.584202
H                  -23.121691            5.121471          -23.931655
O                  -18.953632          -16.214539          -13.154048
H                  -18.783889          -15.333672          -12.680018
H                  -19.189592          -16.861614          -12.494466
O                   10.727115          -15.055760          -20.636678
H                   10.785200          -14.086996          -20.383183
H                   10.955097          -15.012911          -21.570271
O                    4.947700           -9.691427           -9.025271
H                    5.547793           -9.970059           -8.300045
H                    5.414659           -9.010553           -9.553999
O                    0.700911          -17.167185           10.973845
H                    0.581159          -17.654457           10.177871
H                    0.585607          -17.853305           11.676688
O                  -22.862321           22.569089           -0.542491
H                  -23.051952           22.670113            0.452772
H                  -21.923243           22.840802           -0.631081
O                    3.227498          -11.642970           -3.192482
H                    2.481353          -12.217336           -3.400198
H                    3.496092          -11.227166           -4.009565
O                   20.741802            9.441768          -21.909681
H                   20.560379            8.712609          -22.525459
H                   21.062400           10.139107          -22.478481
O                  -20.330992          -11.120539           -5.247372
H                  -21.279307          -10.958603           -5.325188
H                  -19.986363          -11.082961           -6.179739
O                   14.334215           -1.345681            1.502295
H                   15.082884           -1.207056            2.078294
H                   14.078784           -0.448586            1.232181
O                    2.788362          -22.263612           -1.423034
H                    3.363243          -22.911931           -0.958386
H                    2.275854          -21.883408           -0.718251
O                   10.625403           -1.674996          -17.745246
H                    9.865479           -1.086945          -17.987238
H                   10.616449           -1.738511          -16.795858
O                    6.022843          -21.787194          -13.805636
H                    6.060270          -21.237175          -13.006058
H                    5.130986          -21.811590          -14.111021
O                   -2.149020          -22.439999          -17.275112
H                   -2.554172          -22.549087          -16.418449
H                   -1.246184          -22.227591          -17.098899
O                   17.425906            8.186762           -9.244607
H                   17.372469            8.004101           -8.286329
H                   16.523139            8.180080           -9.684018
O                   10.739309          -11.765990          -22.840176
H                   10.442567          -12.266987          -23.567423
H                   10.599611          -10.901137          -23.257675
O                  -20.817033          -12.278485            6.349133
H                  -21.769063          -12.478457            6.488825
H                  -20.608844          -11.573713            6.922489
O                   -3.084045           23.968759           -6.963333
H                   -2.496311           24.730308           -6.907850
H                   -3.014756           23.621039           -7.861124
O                    7.820068           -2.973901          -19.161684
H                    6.989134           -2.503675          -19.392758
H                    8.523022           -2.711146          -19.859436
O                   22.809745           -0.791585          -12.109546
H                   22.760631           -0.157661          -12.859219
H                   22.396431           -0.383545          -11.314939
O                   14.224860          -22.014065          -16.952803
H                   13.530031          -21.521281          -16.549624
H                   14.307717          -21.736848          -17.890046
O                   16.135733           22.906540           -7.576242
H                   15.235537           22.830453           -7.895316
H                   16.729177           22.915178           -8.377471
O                    2.074375          -18.834605           -1.936554
H                    2.913202          -19.356549           -2.028944
H                    1.397662          -19.403738           -2.163263
O                   -8.059286            2.073683          -10.505124
H                   -8.485693            1.411347           -9.938871
H                   -7.222915            2.183690          -10.062667
O                   11.588157            1.767023          -15.118887
H                   12.377953            1.313880          -15.310940
H                   11.295416            2.251343          -15.922838
O                   23.346076           -9.353894            0.238889
H                   23.601876           -9.769349            1.051811
H                   23.824547           -8.492342            0.296396
O                    6.067403          -13.206812           -7.468519
H                    5.551881          -13.320884           -8.263887
H                    6.869286          -13.619796           -7.757074
O                   12.301194           -8.022258          -10.611622
H                   13.234056           -8.260205          -10.479560
H                   12.209686           -7.072073          -10.770566
O                   -3.225345          -18.885067            7.945773
H                   -3.682880          -18.066886            7.576077
H                   -3.752420          -19.662867            7.575668
O                  -20.515085           -5.488553           -5.990109
H                  -19.616418           -5.326316           -6.375665
H                  -21.061748           -4.663904           -6.241630
O                    1.956613           -6.623755          -23.936955
H                    2.394438           -7.458098          -24.075956
H                    1.176765           -6.523786          -24.536047
O                    7.294988           -1.113075          -12.433837
H                    7.735121           -1.155612          -13.311021
H                    6.500505           -0.560740          -12.595559
O                    4.260903            1.557662           22.312450
H                    4.135755            1.785655           21.398934
H                    3.499256            1.933165           22.778504
O                    0.701984           -8.341015            2.944251
H                    1.071538           -9.225513            2.856342
H                    1.274576           -7.781409            3.463461
O                    9.905814           -8.112450          -17.585671
H                   10.501633           -8.812789          -18.002101
H                    9.315639           -7.779945          -18.303417
O                   13.241620           -0.434015          -18.106319
H                   12.337174           -0.867706          -17.998051
H                   13.339381            0.166436          -17.362798
O                   10.645322            0.583795           23.857030
H                   11.375251            0.115558           24.319720
H                   11.015484            1.462765           23.595763
O                    0.839246          -15.680338           -1.157584
H                    0.641564          -16.449745           -0.571053
H                    1.775254          -15.856968           -1.407260
O                   15.245032          -15.694749          -22.750252
H                   15.190108          -14.721525          -22.883395
H                   15.387039          -15.786535          -21.751606
O                    3.767578          -10.630724          -19.605544
H                    3.269593          -11.136474          -20.287825
H                    3.246231          -10.016057          -19.107542
O                  -20.359294          -12.614964          -18.191792
H                  -20.806039          -11.950453          -18.774266
H                  -20.715971          -12.390056          -17.330737
O                   17.729296          -13.872650           -3.957049
H                   17.558963          -13.805661           -4.896881
H                   18.703230          -13.932326           -3.859426
O                   21.443178          -11.075539          -12.440886
H                   21.041995          -11.902517          -12.079223
H                   20.818809          -10.373328          -12.227102
O                   24.399642           -5.639341          -18.868513
H                   25.377752           -5.498494          -18.937949
H                   23.968702           -4.839132          -19.092510
O                   11.745519          -13.492594            4.204610
H                   11.356159          -13.095131            5.016917
H                   11.600534          -14.448355            4.304201
O                   24.596663           -3.888632          -14.874999
H                   24.065556           -3.842530          -14.057562
H                   24.269776           -4.720499          -15.294422
O                   16.399397          -16.935335           -0.305138
H                   17.154589          -17.178832           -0.850842
H                   16.547444          -16.005361           -0.111945
O                    9.307594          -10.521832           -6.796746
H                    9.478681          -11.537244           -6.733121
H                    9.522783          -10.158445           -7.674891
O                   -5.686993           -8.910021           -2.715515
H                   -5.912574           -9.082522           -3.686764
H                   -6.225659           -8.071396           -2.566129
O                   14.956622          -20.915336           -7.397710
H                   15.909684          -21.004462           -7.403768
H                   14.508601          -21.765349           -7.093703
O                   23.710527           -1.870589          -16.707757
H                   23.929998           -0.991740          -16.294939
H                   24.111052           -2.525462          -16.165040
O                   22.869757          -13.258540           10.932773
H                   22.088670          -12.723815           11.254114
H                   22.702809          -14.186560           11.155311
O                   -7.473646           24.256401            5.416419
H                   -8.128698           24.800208            5.841755
H                   -7.503409           24.468221            4.505871
O                    3.428852           -4.377916          -19.265828
H                    3.328773           -4.895860          -20.130056
H                    2.904154           -3.542186          -19.257964
O                   11.974827           15.942975          -14.267406
H                   12.135523           16.601918          -14.963292
H                   12.302723           16.349607          -13.432079
O                   16.356780           -6.782565           -7.763376
H                   16.913195           -6.041495           -7.576086
H                   16.411168           -7.471672           -7.000757
O                    9.545920          -12.966411          -12.737791
H                    9.144029          -12.242071          -13.282968
H                    8.901012          -13.350879          -12.144756
O                   19.373882           -8.029250          -17.132229
H                   18.645107           -8.361966          -16.577129
H                   20.123870           -8.645285          -16.972264
O                   19.262768          -11.541782          -19.139239
H                   20.216813          -11.684351          -19.026612
H                   18.987328          -11.540719          -18.218379
O                   11.983551          -19.843952          -10.669752
H                   12.476708          -20.391050          -11.274874
H                   12.424572          -19.757718           -9.803678
O                  -21.586538           -5.869077          -13.426350
H                  -21.859983           -5.013420          -13.826645
H                  -22.160416           -6.089701          -12.631915
O                   20.214975            5.410360          -10.312731
H                   20.367311            6.351056          -10.221475
H                   21.037008            5.122678          -10.775122
O                  -23.140039           -3.912348           -9.617669
H                  -22.987521           -4.793625          -10.017804
H                  -24.129333           -3.745414           -9.712978
O                    8.227339          -22.938487          -18.076212
H                    8.491724          -23.781851          -17.593105
H                    7.697567          -23.140532          -18.833907
O                   17.798909          -22.728751          -15.708862
H                   17.099241          -23.372236          -15.791705
H                   17.989008          -22.419763          -16.631184
O                  -16.240686          -19.484539          -18.721075
H                  -17.038142          -19.954428          -18.420828
H                  -15.433956          -19.735881          -18.109269
O                    0.070204            8.108080           23.988246
H                   -0.807301            7.801811           24.224944
H                    0.048591            8.277292           23.038565
O                   16.746947          -11.034290           -4.366058
H                   17.216037          -11.091752           -3.538723
H                   17.510437          -11.151129           -4.926372
O                    2.175590           21.299543           -1.470952
H                    1.759960           20.893707           -2.235601
H                    1.413897           21.534676           -0.871046
O                   19.727543            1.159948            4.373241
H                   19.566262            0.858742            5.304417
H                   19.778634            0.344001            3.893930
O                    6.904600           -9.710864           -0.734420
H                    6.927888           -9.889513           -1.664456
H                    7.597526           -9.052138           -0.688491
O                    2.161791          -14.455194           21.638340
H                    3.123370          -14.353034           21.773173
H                    1.745602          -13.654727           21.932219
O                    8.859592           -9.606875           -4.222547
H                    9.110302           -9.996952           -5.067125
H                    7.939095           -9.893257           -4.116377
O                    0.703328          -11.008131           -9.953233
H                    1.173118          -10.998793           -9.071054
H                    1.396979          -11.428309          -10.502066
O                  -10.488726          -16.570497           -0.502823
H                  -11.221544          -16.921544           -0.011544
H                  -10.623057          -16.719153           -1.478837
O                    6.471011           11.857020           20.644999
H                    6.479847           11.197353           21.343027
H                    5.640006           12.388445           20.700356
O                   18.292689          -24.410865           -3.907124
H                   17.445496          -23.978797           -4.129051
H                   18.060190          -25.242734           -3.453241
O                    6.677097           -3.531455          -11.296913
H                    6.952285           -2.771419          -11.847077
H                    7.405142           -4.207562          -11.295858
O                   19.912424            0.428011          -15.264027
H                   19.364557            0.873105          -15.961135
H                   19.350417           -0.299055          -14.932135
O                   10.525686          -10.547925           -2.275551
H                   10.576542          -11.310655           -2.865512
H                    9.933489           -9.921054           -2.752938
O                    3.916725           -9.591724           16.267063
H                    3.804530           -9.129835           15.453540
H                    3.832969          -10.549375           16.035741
O                  -23.777729          -10.392510          -15.231406
H                  -22.931725          -10.145680          -14.747011
H                  -24.075192          -11.060516          -14.618363
O                  -19.633913           -5.677772           -3.217967
H                  -19.162460           -4.803230           -3.151028
H                  -20.108335           -5.647731           -4.027905
O                   14.544023          -15.144541           -2.899039
H                   14.708094          -14.453167           -2.249746
H                   14.604594          -14.858964           -3.794563
O                  -12.099255           -2.762341            4.530509
H                  -11.406099           -3.128492            3.982035
H                  -12.902457           -3.309167            4.477576
O                  -18.230313          -13.945298            1.432816
H                  -18.121488          -13.961422            2.396061
H                  -18.498452          -14.856741            1.120041
O                   10.980389           19.406936           12.964030
H                   11.121053           19.608895           13.919570
H                   11.338890           18.530831           12.786937
O                   22.356990            4.806523          -19.945304
H                   22.578657            4.181419          -19.235097
H                   21.908212            4.347107          -20.617092
O                   -1.712732           21.688695          -20.479362
H                   -1.671306           20.831091          -20.080044
H                   -1.926928           22.417141          -19.840995
O                    0.963606           -9.137562           -5.291328
H                    0.879599           -8.961632           -4.400604
H                    0.970833          -10.085174           -5.486398
O                   21.735070           -9.459185          -16.727378
H                   22.633013           -9.220643          -16.530648
H                   21.638284          -10.374123          -16.711450
O                    3.820039          -23.216785          -16.640345
H                    3.257987          -22.561962          -17.071567
H                    4.507229          -22.652278          -16.180898
O                   23.695867          -16.820742          -12.813552
H                   23.673027          -17.293068          -11.958352
H                   22.787786          -16.899600          -13.123309
O                   20.646661           -8.587590          -14.096175
H                   21.037168           -8.939889          -14.901582
H                   21.298612           -7.973802          -13.815113
O                   14.579960           -7.695479          -14.284749
H                   13.672259           -7.244544          -14.309007
H                   14.333358           -8.648244          -14.241770
O                    1.725191          -19.907847           -9.919155
H                    0.966099          -20.361610           -9.496078
H                    1.667688          -19.025085           -9.535464
O                   17.125696            2.945841          -10.865604
H                   17.947674            2.614865          -10.449288
H                   16.958580            3.728920          -10.302843
O                    1.394393          -19.096681          -15.885604
H                    0.632773          -19.145875          -15.321180
H                    1.599933          -18.136262          -16.175056
O                    8.036250           -5.805307           22.372284
H                    8.655685           -5.177111           21.843780
H                    8.626979           -6.330255           22.958403
O                   23.177032           14.457604          -10.304472
H                   23.389467           13.956573          -11.104308
H                   23.387745           15.400725          -10.523185
O                   13.720938          -19.190857          -18.388278
H                   14.492730          -18.832527          -17.967297
H                   13.007391          -18.687039          -18.003254
O                  -23.537002          -18.767355          -14.053115
H                  -24.149472          -18.134478          -13.756468
H                  -22.724961          -18.242119          -13.989384
O                   24.202289            3.267890            0.189924
H                   23.949170            3.719157           -0.646394
H                   24.933459            2.717916            0.024955
O                   16.115373           -6.322744            7.600657
H                   15.711974           -6.395349            8.488385
H                   16.555030           -5.441768            7.732981
O                    7.994692           -1.412529          -15.033067
H                    7.154243           -1.300266          -15.506070
H                    8.159009           -2.375937          -15.170146
O                  -20.968932          -20.901528            0.419039
H                  -20.480072          -21.672889            0.583001
H                  -20.501131          -20.112303            0.351647
O                   24.572629          -22.803793            4.781806
H                   24.863209          -22.132020            5.452203
H                   23.948802          -22.413748            4.165813
O                    9.730698          -13.205305           -5.920447
H                    9.844388          -14.040719           -6.390370
H                    8.970294          -13.367116           -5.326834
O                   10.872954           -1.349728          -14.727004
H                   10.490707           -1.413913          -13.844319
H                   11.182201           -0.405846          -14.667191
O                   14.900330          -16.569660          -20.165822
H                   14.622752          -17.255138          -20.741654
H                   14.034241          -16.185887          -19.783471
O                   11.290592          -18.731883           21.931096
H                   10.889858          -19.174974           21.132815
H                   11.278751          -19.409933           22.592336
O                    6.522982           -7.356772          -10.253146
H                    7.138402           -6.613226          -10.429216
H                    5.739363           -7.208235          -10.784615
O                    7.430067          -18.106000          -10.006025
H                    7.876867          -18.405447           -9.223520
H                    6.677060          -17.539672           -9.720070
O                   20.058522           -4.983423          -21.100910
H                   19.138731           -4.790865          -21.379732
H                   20.332303           -5.551561          -21.827735
O                   18.304776           -8.346208            4.025639
H                   18.150992           -8.305429            5.034411
H                   17.452238           -8.044022            3.667072
O                  -18.157087            1.603399          -12.470245
H                  -19.061546            1.197424          -12.449180
H                  -18.309403            2.558352          -12.459778
O                  -23.660119           -0.824774          -13.037963
H                  -24.385777           -0.751027          -12.381554
H                  -22.827376           -0.937371          -12.547743
O                   10.145975          -17.622672          -11.122868
H                    9.163447          -17.793321          -11.026967
H                   10.619897          -18.484703          -10.965508
O                  -11.314507          -14.134226           18.210069
H                  -11.237697          -15.114291           18.300641
H                  -11.570175          -14.069766           17.254919
O                   22.772392           -0.987054           -8.336687
H                   21.997188           -0.461368           -8.304550
H                   23.466487           -0.581717           -7.839766
O                   18.355942            0.809880           -6.374009
H                   18.815913           -0.072819           -6.407057
H                   19.018619            1.417790           -6.025717
O                   10.939296           22.755704          -16.171216
H                   11.491013           23.377320          -16.562434
H                   10.095189           23.233788          -16.048641
O                   10.064403           -2.108398          -20.800942
H                   10.759822           -2.617598          -21.180731
H                   10.436574           -1.385699          -20.409679
O                  -23.312231            3.506444          -11.432687
H                  -23.252406            3.135951          -12.311471
H                  -22.611354            2.992537          -10.999268
O                    1.924686           -1.924734          -19.327404
H                    1.049063           -2.277056          -19.522711
H                    1.872553           -1.813194          -18.378039
O                   10.459692          -14.079814           -2.052893
H                   10.054938          -13.592395           -1.351261
H                   11.129496          -13.467343           -2.468614
O                   23.204611           -3.136522            8.664751
H                   23.498270           -3.948269            8.249298
H                   24.019633           -2.635817            8.682739
O                   14.609060          -13.753477           17.746110
H                   14.385619          -13.156170           18.414321
H                   14.765678          -13.220127           16.933029
O                    4.084664           -9.227811            3.432683
H                    3.983364          -10.189955            3.599842
H                    4.088007           -9.128776            2.460878
O                   13.623915           -5.909387           -0.967967
H                   12.877554           -6.163047           -1.543706
H                   13.812321           -4.941652           -1.075554
O                  -21.299156           -0.649972           -2.454356
H                  -21.185032           -1.331516           -1.792046
H                  -21.668728            0.134106           -1.978000
O                  -23.703706          -10.659434           -2.155193
H                  -24.044193          -10.673831           -1.255141
H                  -22.938184          -11.291246           -2.107317
O                   19.960367          -14.087919          -14.091731
H                   20.051669          -13.322316          -14.656861
H                   20.222133          -13.887328          -13.144878
O                  -18.039962           -5.827913          -17.988357
H                  -17.921821           -5.437350          -17.113838
H                  -17.644579           -6.734503          -17.927538
O                  -19.113018          -11.564955          -11.725798
H                  -20.039546          -11.904278          -11.721761
H                  -19.173589          -10.665708          -12.162844
O                   22.293252          -19.901633          -12.477559
H                   21.319105          -19.917987          -12.505375
H                   22.541525          -19.307737          -11.777497
O                    6.657630          -23.064318          -20.482844
H                    7.314673          -23.323633          -21.179459
H                    5.802063          -23.550535          -20.594057
O                  -21.433161          -16.691869          -17.407939
H                  -20.619380          -16.139608          -17.383660
H                  -21.145731          -17.569685          -17.154706
O                  -21.553403          -14.793052          -11.531095
H                  -20.708756          -14.577735          -11.172938
H                  -21.718100          -14.238210          -12.334645
O                   -0.509509           -8.768290           15.033919
H                   -1.482167           -8.721566           14.954486
H                   -0.267043           -7.927696           14.796774
O                    6.657495          -10.548614           -7.000667
H                    7.485026          -10.182421           -6.976645
H                    6.735789          -11.493260           -7.229229
O                    4.310852           23.378572           13.123637
H                    4.614299           22.467319           13.353057
H                    3.413264           23.386026           13.402816
O                    0.661263          -14.922450            4.686574
H                   -0.142528          -14.532634            4.275085
H                    0.542891          -15.130833            5.600587
O                  -16.449072           -9.253810            4.513424
H                  -15.790910           -9.944452            4.300206
H                  -15.898131           -8.529484            4.915643
O                   -2.822400          -21.636204          -13.892937
H                   -3.481464          -22.320554          -13.974802
H                   -2.977136          -21.114293          -13.098347
O                   18.234130           -6.183068           -0.350675
H                   17.885256           -5.413262           -0.889413
H                   18.177140           -6.046100            0.627211
O                   17.442481           -4.112645          -21.341489
H                   17.043008           -4.312985          -20.474132
H                   17.221217           -3.171126          -21.521199
O                   12.576284          -11.848280          -20.897263
H                   11.988658          -12.006739          -21.640851
H                   12.945128          -10.963845          -21.021638
O                   15.820289           -5.594562          -23.105874
H                   16.290776           -4.952951          -22.556833
H                   15.290868           -6.110084          -22.525651
O                    1.948707          -18.219005            0.806536
H                    2.798196          -17.829911            1.057852
H                    1.938706          -18.408798           -0.122736
O                   15.311268           -1.031031           -9.756229
H                   15.194130           -0.215701           -9.209723
H                   15.221818           -1.711440           -9.058205
O                   16.445957          -22.451087           -4.639109
H                   17.002451          -21.950110           -5.251073
H                   15.710615          -22.781994           -5.126698
O                   -7.439056          -10.955649          -22.933230
H                   -6.900669          -11.259190          -22.193181
H                   -6.904859          -10.339378          -23.434626
O                    8.225376           -9.422291          -10.922760
H                    8.111888           -9.602856          -11.943324
H                    7.558310           -8.725522          -10.789424
O                   -1.533097          -19.689616           -8.878758
H                   -1.943181          -20.563447           -8.756094
H                   -1.115314          -19.358086           -8.086036
O                   -4.683260           22.114807           -2.799819
H                   -4.853517           22.826207           -3.388705
H                   -3.810887           21.843036           -3.075323
O                  -19.218157           -3.499215          -10.377875
H                  -19.142300           -4.432298          -10.359701
H                  -20.024890           -3.283054          -10.896523
O                   22.568847            4.046493           -6.656412
H                   22.369874            3.336972           -6.093540
H                   22.154236            3.842008           -7.458140
O                  -15.396808           10.341444           -7.257319
H                  -14.671792           10.306250           -7.905654
H                  -15.920586            9.528543           -7.323057
O                   21.415415            7.899110            4.979277
H                   21.059995            8.611690            4.411585
H                   20.738552            7.772010            5.639678
O                   12.366116           -7.137375           -4.604894
H                   12.994650           -7.704727           -5.025857
H                   11.826752           -6.791641           -5.341481
O                  -11.183638          -17.638422            8.472036
H                  -11.882779          -17.347287            9.022666
H                  -10.514423          -18.197490            8.920685
O                   22.877238          -13.884247           -3.370842
H                   23.639707          -13.293662           -3.300065
H                   23.209944          -14.681717           -3.773825
O                   -1.496098           -8.966027          -15.601597
H                   -1.876478           -8.928314          -14.683232
H                   -0.913417           -8.202201          -15.576633
O                   15.544067           -7.729709           22.463387
H                   14.745008           -7.193820           22.763306
H                   16.273308           -7.492757           23.033220
O                   10.078577           11.854917            1.184188
H                   10.186361           12.781365            1.496138
H                   10.895893           11.628455            0.786697
O                   19.873803           -7.047609           11.548793
H                   19.646157           -7.611907           12.315530
H                   19.197737           -6.376316           11.626468
O                   12.900327           17.310160           -3.545406
H                   12.464555           16.776447           -2.852201
H                   13.709659           17.609372           -3.094428
O                   19.411214            0.829060           14.030530
H                   18.675722            0.995540           13.422953
H                   19.867368            0.079462           13.611622
O                   12.714596           24.674342           -4.477231
H                   13.012819           24.617707           -3.598395
H                   11.773500           25.092031           -4.386802
O                  -11.146824           -3.348041           -2.747455
H                  -11.557317           -2.829942           -2.047596
H                  -11.793831           -3.154741           -3.439282
O                   14.638377          -18.080154          -14.932925
H                   14.412447          -18.091143          -13.982361
H                   14.953092          -18.952050          -15.151794
O                    1.229176          -17.443794           -8.478727
H                    1.248016          -16.619983           -9.097640
H                    0.528304          -17.308807           -7.897140
O                    6.162070           10.380094           -7.197178
H                    5.517740           10.896811           -6.582605
H                    6.173343            9.424438           -6.902453
O                   11.520176           -9.926913          -19.089230
H                   11.029311          -10.566137          -19.490984
H                   12.386282          -10.205477          -18.858113
O                    6.549710           -5.130497          -14.740632
H                    7.206648           -4.583726          -15.111816
H                    6.749787           -5.119911          -13.833276
O                   -2.123603          -11.818829           -0.971084
H                   -2.037481          -11.587058           -0.008768
H                   -3.074712          -11.940116           -1.038867
O                    9.503515            0.982639          -18.060601
H                    9.026876            1.259085          -18.838028
H                   10.337822            1.503746          -18.006509
O                   22.497669            0.880925          -14.108168
H                   22.699773            1.821914          -13.975018
H                   21.750614            0.820663          -14.721335
O                    4.848859          -11.150687          -15.605351
H                    4.618239          -10.193327          -15.705308
H                    4.851131          -11.570017          -16.483239
O                   13.721317          -10.055150           17.225307
H                   14.626651          -10.287031           17.348157
H                   13.524488           -9.910846           16.288863
O                   21.959072            9.466600           23.763413
H                   20.976938            9.335767           23.614357
H                   22.393175            9.235386           22.946810
O                    2.144416          -12.956218          -23.994307
H                    1.934262          -12.189371          -23.445003
H                    1.949792          -12.710250          -24.890355
O                    7.748448          -22.344092           -3.866491
H                    7.151252          -22.261935           -4.665918
H                    8.457857          -21.616901           -3.907733
O                   13.612640          -14.331306           -5.667376
H                   13.898801          -14.690568           -6.493375
H                   14.102454          -13.518396           -5.542016
O                   10.606570           -3.947544           -3.076310
H                   10.376442           -3.696194           -3.976568
H                   10.251034           -3.232737           -2.476631
O                   -6.480911           24.431272          -10.256610
H                   -5.839422           23.731093          -10.464574
H                   -5.994305           24.917979           -9.545349
O                  -11.018286          -22.414129            4.327615
H                  -11.345102          -21.670745            4.826064
H                  -10.521254          -21.948632            3.622987
O                   11.241786          -19.588978           -0.775037
H                   11.604359          -20.176718           -1.490251
H                   11.965679          -18.955932           -0.616976
O                   10.341839            4.482796          -10.149490
H                    9.815564            4.153616           -9.402015
H                   10.497377            3.662831          -10.722894
O                   19.256234          -19.829297            5.885234
H                   20.218770          -19.817838            5.626101
H                   18.848607          -19.174742            5.333018
O                   19.066711          -10.549856          -21.862428
H                   19.516776          -11.131071          -22.434069
H                   19.591023          -10.575306          -21.041597
O                   13.645875          -18.703097          -21.091278
H                   13.406924          -18.822696          -20.127077
H                   12.920032          -19.333440          -21.526643
O                  -24.734429           -8.649518            2.709280
H                  -25.201336           -7.796905            2.626638
H                  -23.824472           -8.432877            2.999496
O                    9.022860           -7.607961           -0.647497
H                    9.331601           -7.844128            0.239813
H                    9.839752           -7.254044           -0.995197
O                    5.058684           19.305161          -24.086620
H                    4.595366           19.986349          -24.558815
H                    5.996190           19.243122          -24.303237
O                   21.999142          -11.899013          -18.076790
H                   22.803116          -11.573543          -18.616735
H                   22.102699          -12.865294          -18.081472
O                  -23.699665           -3.230915           21.924468
H                  -24.274375           -2.800712           22.525500
H                  -23.441614           -2.592348           21.252586
O                  -18.531357            0.293170           -3.314855
H                  -19.481485           -0.021144           -3.247534
H                  -18.294337            0.331020           -4.286283
O                    5.529757            1.816254           -9.103865
H                    5.736584            2.764709           -8.831767
H                    6.154210            1.317603           -8.490008
O                   18.399181          -16.066870           -2.015990
H                   18.193721          -15.352851           -2.620213
H                   18.664121          -16.786326           -2.572944
O                  -17.264165            4.488242          -11.357016
H                  -16.764439            4.290441          -10.548802
H                  -16.737930            4.104515          -12.096083
O                   -3.787789          -18.732353           -1.681419
H                   -3.182677          -18.626392           -2.505904
H                   -4.393099          -19.438229           -2.024744
O                  -17.232665          -14.002776            3.992609
H                  -17.281474          -14.904598            4.156817
H                  -16.326970          -13.834923            3.834807
O                   16.086373           -6.618525           -3.329906
H                   15.670788           -6.990633           -2.556744
H                   16.909199           -7.143717           -3.355623
O                    5.182100           -0.022318          -20.939741
H                    6.072793           -0.148229          -21.364333
H                    5.173321           -0.699549          -20.236010
O                   -3.806786          -18.837614           -6.002801
H                   -3.203552          -18.443154           -5.346472
H                   -3.435105          -19.652461           -6.289149
O                   12.226243          -10.117463           -0.075308
H                   11.969365           -9.707333            0.724007
H                   11.394818          -10.017497           -0.635983
O                   19.322953            2.180672          -20.849772
H                   19.411057            3.126553          -21.097026
H                   18.431371            1.876255          -20.894308
O                    7.723609          -14.291326           23.896658
H                    6.788854          -14.100318           23.925869
H                    7.784050          -15.239951           23.696381
O                   12.955070           -6.441711          -22.697330
H                   12.245661           -7.058041          -22.373501
H                   12.901694           -6.476951          -23.702266
O                   11.788828          -12.559832           -4.082437
H                   11.172868          -12.661376           -4.817640
H                   12.665250          -12.720071           -4.402464
O                  -23.073660           -7.550719           -3.486250
H                  -23.081285           -8.490672           -3.650482
H                  -23.012596           -7.093830           -4.387212
O                    0.964066          -15.910236           14.846334
H                    1.361863          -16.121451           15.681500
H                    1.404112          -16.646255           14.236563
O                   11.585567            2.992118            0.959883
H                   11.523410            3.653035            0.269349
H                   10.727725            2.815424            1.332333
O                   16.518899          -10.712241           17.920598
H                   17.090424          -10.657258           17.122014
H                   16.621209           -9.822316           18.341417
O                   15.442651           -4.500434           22.866101
H                   15.138783           -4.487686           21.966311
H                   16.407682           -4.748123           22.893893
O                    1.289917          -15.263349           -9.975666
H                    1.835908          -14.850170          -10.676280
H                    0.380573          -15.258475          -10.267301
O                    5.311275           -3.552456           24.301534
H                    4.525985           -3.723423           24.842926
H                    5.223434           -2.583197           24.051538
O                    8.068375          -16.139567            0.494320
H                    8.364652          -15.829825            1.326548
H                    7.785694          -17.013531            0.666337
O                   14.199441          -17.103330          -12.452031
H                   13.270691          -17.019228          -12.614159
H                   14.346166          -17.751869          -11.799142
O                   20.950030           -6.021667          -15.692839
H                   20.587355           -6.886471          -15.706036
H                   20.539312           -5.468600          -15.031450
O                   20.749896          -16.981210           -9.177262
H                   20.361915          -16.086729           -9.299373
H                   19.938910          -17.431650           -9.018357
O                   23.448959          -11.772223           19.282687
H                   22.776845          -11.753961           18.610733
H                   23.474948          -12.680441           19.557297
O                   -0.135860          -22.593514          -22.517226
H                    0.095965          -22.417824          -21.561628
H                   -0.122128          -23.539166          -22.596424
O                    5.730578          -21.466020           -5.501551
H                    5.642732          -22.094559           -6.249886
H                    4.951920          -21.688079           -4.974026
O                  -17.593594          -12.535699          -16.816437
H                  -17.478583          -12.048366          -17.602759
H                  -16.938572          -13.235648          -16.792302
O                    5.409057           -0.597623            5.979868
H                    5.196850            0.046084            5.276534
H                    5.425443           -0.058196            6.789651
O                   -1.381540          -23.275517           -6.455052
H                   -1.015117          -23.543595           -5.614911
H                   -0.591532          -22.862961           -6.844282
O                    5.060616           23.034163          -22.307822
H                    4.463803           23.714907          -21.946833
H                    4.696340           22.168182          -22.108580
O                   13.500408           18.316089          -23.369607
H                   13.886327           17.991363          -24.184483
H                   12.511161           18.312617          -23.526392
O                    9.909950          -24.055360           -4.445166
H                    9.688055          -24.811337           -3.921114
H                    9.167094          -23.423658           -4.249800
O                    8.766126          -23.470380           -1.329156
H                    8.349386          -24.251178           -0.811591
H                    8.138870          -23.289589           -2.105828
O                    7.503279          -19.579002           -5.536582
H                    6.933308          -18.757178           -5.427456
H                    6.915748          -20.326056           -5.664170
O                   -9.976357           -8.118266          -19.552341
H                   -9.957706           -7.582462          -20.355128
H                   -9.969893           -9.053421          -19.879127
O                   11.590370          -20.122687          -22.427254
H                   11.135807          -19.628299          -23.149037
H                   11.795925          -21.040942          -22.775721
O                   23.501229           -3.638667           -9.925823
H                   23.179492           -4.490021           -9.598820
H                   23.105682           -2.921887           -9.410697
O                    7.746137            1.960612          -20.195649
H                    6.841701            1.694970          -20.173167
H                    7.824865            2.792413          -20.733152
O                  -19.464638          -12.396983          -14.718287
H                  -19.552166          -11.446083          -14.656416
H                  -19.002650          -12.523316          -15.549836
O                   20.419667           -6.543354          -23.467418
H                   20.947004           -6.596553          -24.259494
H                   20.639558           -7.298401          -22.933320
O                  -20.103591          -22.159236           -3.849926
H                  -19.460644          -21.512547           -3.489480
H                  -20.876364          -22.031618           -3.233106
O                   -8.000747            2.406907            4.421510
H                   -8.355660            3.248908            4.876413
H                   -7.116077            2.632163            4.047723
O                    8.294098          -14.493228           -8.756374
H                    9.026552          -14.865922           -9.246093
H                    7.492618          -14.844106           -9.118187
O                    8.185439           -4.881016           18.282299
H                    8.187689           -5.611711           17.616281
H                    7.465685           -5.185926           18.875503
O                    7.768811           -7.854870          -13.774264
H                    7.122036           -7.131331          -14.114082
H                    8.666490           -7.526013          -13.670063
O                    9.454911           24.638726           -7.097139
H                    9.434859           23.667624           -7.167745
H                    9.655320           24.818794           -6.169808
O                   11.507294          -22.315103            8.436858
H                   10.698666          -22.220936            8.943663
H                   12.033653          -22.926315            8.920616
O                   15.178406           -2.321324          -18.612504
H                   15.983562           -1.788574          -18.482059
H                   14.559386           -1.717558          -18.234707
O                    5.961542            7.228582           13.687990
H                    5.439263            6.397095           13.618064
H                    6.902992            6.932938           13.675215
O                    4.034726          -17.875721            2.792424
H                    4.987964          -18.053607            2.578565
H                    4.085171          -17.475781            3.679735
O                   18.597264           -9.856533          -12.445406
H                   19.258385           -9.558779          -13.074347
H                   18.069656          -10.546803          -12.942646
O                   19.999985            8.554750           -6.773050
H                   19.765674            9.093363           -6.009233
H                   20.237504            9.140019           -7.544013
O                    5.362101          -22.660048            3.745048
H                    5.323607          -23.474686            4.269100
H                    5.046854          -22.020749            4.418485
O                   14.928428          -12.813876          -22.264387
H                   15.546484          -12.727275          -21.539802
H                   14.050849          -12.699271          -21.776663
O                    5.685586          -14.299709          -12.883294
H                    6.528053          -14.703429          -13.003582
H                    5.061699          -15.002358          -13.337210
O                   23.809494          -10.600042          -19.734808
H                   24.584141          -10.352106          -19.291582
H                   23.263475           -9.815529          -19.956755
O                    7.876139            0.674016          -24.475799
H                    7.781752            0.009174          -23.787586
H                    8.788390            0.972977          -24.613983
O                  -23.115545           -6.543306          -11.379151
H                  -22.931034           -7.400812          -10.976519
H                  -24.027414           -6.610493          -11.557319
O                  -21.619882           -0.103793          -10.196719
H                  -22.412772           -0.362683           -9.699117
H                  -20.957439           -0.745450           -9.896479
O                    8.796984          -18.968881           -7.854288
H                    9.639307          -18.532655           -7.661583
H                    8.471510          -19.292741           -6.980631
O                    2.039365           -9.497354           24.558817
H                    2.128013           -9.387016           23.585647
H                    2.710487          -10.180607           24.767588
O                   -4.940285          -16.430564            8.065996
H                   -5.861073          -16.568086            7.811460
H                   -4.881321          -16.372921            9.055810
O                    7.225225          -12.280809          -11.188409
H                    7.319713          -11.465094          -10.756349
H                    6.770775          -12.811826          -10.527245
O                    6.711321           16.252179           -0.521409
H                    5.878394           16.700704           -0.750462
H                    7.212095           16.307347            0.294069
O                   21.834408            3.081427           -9.355907
H                   22.423731            3.687357           -9.856029
H                   22.388238            2.317079           -9.295595
O                  -24.479065            6.610112          -17.286513
H                  -24.530611            6.701868          -18.231155
H                  -24.946858            7.411363          -17.016791
O                   14.438939          -13.984227          -12.650065
H                   14.396597          -14.650006          -11.986846
H                   13.604227          -14.035817          -13.136365
O                  -18.521580           -9.495433          -15.505586
H                  -19.359503           -9.042302          -15.863377
H                  -18.444031           -9.316505          -14.611189
O                    2.572457          -21.135096          -17.715237
H                    2.248697          -20.345097          -17.263613
H                    2.410962          -20.997784          -18.644147
O                   20.336237          -14.094193           -4.427702
H                   20.740948          -13.256777           -4.785410
H                   21.040508          -14.455105           -3.916108
O                  -22.358692           -3.590608           -6.853324
H                  -22.481467           -3.746830           -7.847330
H                  -23.204929           -3.842149           -6.478661
O                    3.067737          -23.224547          -11.396934
H                    3.081220          -24.017280          -10.900501
H                    3.129381          -23.394546          -12.345806
O                   19.118785           -9.429338           -9.855622
H                   18.755337           -9.756321          -10.726811
H                   18.521793           -9.776842           -9.150634
O                   14.048389          -11.802719           20.253870
H                   14.369568          -11.306197           20.987527
H                   13.389257          -12.385623           20.656812
O                   23.563084           -8.346396          -14.604909
H                   24.261309           -8.938574          -14.647228
H                   23.699666           -7.761078          -15.337767
O                  -21.686967          -10.005840          -13.491860
H                  -21.253078           -9.358732          -14.084410
H                  -21.844967           -9.531609          -12.679109
O                   -0.824052           13.787380            3.744523
H                   -0.888983           12.800286            3.955836
H                   -0.063000           14.041346            4.264277
O                    6.267550          -10.849460            9.009137
H                    6.456336           -9.847557            9.012396
H                    5.816366          -10.992603            8.153332
O                   15.816065          -12.248086          -10.979094
H                   16.278597          -12.231223          -11.807460
H                   14.957337          -12.682648          -11.141919
O                   21.965555            2.951992          -22.189122
H                   21.178601            2.434740          -22.025511
H                   22.076157            3.099508          -23.102593
O                   19.499375           -0.978825          -24.148350
H                   19.240890           -1.298164          -24.985399
H                   20.449629           -1.010881          -24.267107
O                    1.065745          -12.109771           22.925666
H                    0.163871          -12.209693           22.560023
H                    1.400541          -11.291073           22.487652
O                   -4.436299          -13.768690            8.202286
H                   -3.720221          -13.500421            7.580233
H                   -4.510160          -14.717094            8.182465
O                    3.660267          -24.582903           -7.846127
H                    4.466343          -24.114275           -8.082639
H                    3.245271          -24.939999           -8.673697
O                   18.397324           -5.249963          -17.130648
H                   18.749008           -4.398541          -17.200527
H                   19.137194           -5.836452          -17.292503
O                   12.640992           -5.602165          -13.316420
H                   12.456962           -5.237578          -12.492843
H                   12.736258           -4.806287          -13.870775
O                    5.673104          -14.230539          -10.084533
H                    5.767376          -14.544714          -10.954721
H                    4.970041          -13.528147          -10.317863
O                   15.362232           18.236432          -18.726862
H                   16.253046           17.867422          -18.532434
H                   15.162190           17.826324          -19.584157
O                   22.803802           -5.815958            5.359840
H                   23.166641           -5.881155            4.475722
H                   22.129889           -5.081011            5.362662
O                   -7.710484          -14.397057          -19.324881
H                   -8.120195          -14.709240          -20.171187
H                   -6.877492          -14.890239          -19.184074
O                  -23.608381          -13.415368           -4.070347
H                  -23.604847          -14.334691           -4.151238
H                  -23.043781          -13.264190           -3.264469
O                  -12.437119            1.296876            2.900592
H                  -11.505397            1.437315            2.792165
H                  -12.527816            1.355434            3.895624
O                   21.508456          -11.437909           21.443500
H                   21.133250          -12.286508           21.191781
H                   22.239818          -11.442331           20.884739
O                   14.816452           10.913499           12.039865
H                   15.411852           10.177949           12.014602
H                   14.288802           10.859913           12.916171
O                   15.756800          -15.935353          -16.360453
H                   14.918929          -15.545237          -16.683056
H                   15.470688          -16.638346          -15.726918
O                  -12.018996          -13.442407           -2.002299
H                  -12.373886          -12.582013           -2.201182
H                  -11.188748          -13.461022           -2.571750
O                    4.077839          -16.055699           18.457191
H                    4.326707          -16.729823           19.131719
H                    4.694596          -16.255776           17.698177
O                   -0.254024           -6.592335          -12.415280
H                   -1.042723           -6.548315          -12.927209
H                   -0.134478           -5.775956          -12.012623
O                    6.962371           16.868189           11.141468
H                    7.833056           16.578245           10.682972
H                    6.401604           17.278216           10.447266
O                  -20.289120          -15.055440            6.780413
H                  -20.920826          -15.505000            7.348838
H                  -20.606286          -14.151806            6.626284
O                   22.698429            7.719438          -13.567524
H                   23.469603            7.623407          -13.036058
H                   21.993095            7.139917          -13.179476
O                   16.476781           -4.051072           -4.047419
H                   16.205669           -4.988798           -3.915014
H                   15.678255           -3.560678           -4.228123
O                    8.535986           -5.588597          -11.059654
H                    9.117360           -5.549212          -10.325092
H                    9.079286           -5.864464          -11.829768
O                   17.682895            6.509965          -21.375023
H                   17.111277            7.063396          -21.903472
H                   18.099055            7.215885          -20.820435
O                   -5.572714           17.731100           23.542684
H                   -4.911065           18.080898           24.171689
H                   -5.477795           16.802507           23.545634
O                   -2.780304           22.483085          -24.203667
H                   -3.679343           22.313868          -24.387808
H                   -2.666156           22.783676          -23.268092
O                   24.321168           -1.268867            5.590380
H                   24.759909           -1.500209            6.397860
H                   23.915296           -0.408785            5.619631
O                    8.394512          -11.918636           13.415810
H                    7.821317          -11.140311           13.496819
H                    8.087904          -12.443518           12.724187
O                   23.098658          -16.187420           -4.930605
H                   22.830418          -16.575744           -5.768103
H                   23.467290          -17.021273           -4.523562
O                    4.082371           -3.774809            1.224144
H                    4.440227           -4.692986            1.237538
H                    4.725696           -3.242272            1.761754
O                   16.804571            8.107425            5.802765
H                   16.740884            7.243974            5.387934
H                   16.876389            8.785573            5.123946
O                   -9.446608          -17.258667           -3.175513
H                   -9.799733          -17.936706           -3.698268
H                   -8.714594          -16.824928           -3.655394
O                  -20.318123           21.468416          -15.858495
H                  -20.153569           20.588313          -16.198033
H                  -20.804106           21.340265          -15.084839
O                    5.418425          -20.313570          -19.856177
H                    5.742899          -21.092272          -20.297652
H                    5.162006          -20.574921          -18.934138
O                   12.048988          -11.565775          -16.060554
H                   11.106241          -11.586216          -15.837238
H                   12.206868          -11.972465          -16.881871
O                   14.098262          -20.569636            6.752848
H                   13.272219          -21.002413            6.372959
H                   14.711185          -20.564449            5.995333
O                   -1.201073          -15.688406          -21.735789
H                   -0.994212          -15.860030          -22.680209
H                   -0.707468          -16.380373          -21.249758
O                  -13.113885          -11.396596           -9.221101
H                  -13.496920          -11.938791           -9.955480
H                  -13.816379          -10.852273           -9.072832
O                   14.602462           16.628392           21.167570
H                   14.211221           17.038093           20.405202
H                   15.397819           16.168234           20.805398
O                    9.018524           21.765670           -0.130692
H                    8.821002           20.913901            0.231286
H                    9.990358           21.931527           -0.148411
O                    4.856139           -7.449936           -5.740779
H                    5.300023           -7.335554           -4.903699
H                    5.628644           -7.577983           -6.320127
O                    7.037432          -10.316651          -22.906077
H                    6.874164          -10.168439          -23.845418
H                    6.301348           -9.930486          -22.500753
O                   15.058343          -15.864813           -7.714259
H                   14.671928          -16.753862           -7.714154
H                   15.645113          -15.851874           -8.446598
O                    5.372305          -15.024447           -5.462941
H                    5.688631          -14.590084           -4.618958
H                    5.686142          -14.444065           -6.177685
O                    1.050448           -9.543281           17.329714
H                    0.653743           -9.269479           16.462810
H                    2.003938           -9.426294           17.206347
O                   19.413124           -6.386540          -12.339100
H                   18.434377           -6.470289          -12.575321
H                   19.779633           -5.639583          -12.780812
O                    2.081447          -11.903523            5.758717
H                    1.424324          -12.081866            6.480991
H                    1.495344          -11.815248            4.983662
O                  -22.974825           -3.044997          -20.731026
H                  -23.563396           -3.392011          -21.377687
H                  -23.145083           -2.065108          -20.732957
O                    6.889109           -9.297280           23.737330
H                    6.115399           -8.948762           23.291722
H                    7.377117           -9.562306           22.988172
O                    1.328403          -13.423267           -3.789385
H                    1.706859          -14.219030           -4.097478
H                    0.964452          -13.627650           -2.861633
O                    5.169156           -6.550778            1.305582
H                    4.596651           -7.124097            0.843151
H                    5.794295           -6.284101            0.641043
O                   14.891520           22.906165           -2.898461
H                   14.269930           22.393410           -2.382087
H                   14.867883           23.811686           -2.589606
O                   16.255774            2.199302          -15.456086
H                   16.065446            2.140286          -14.491938
H                   16.983290            1.547604          -15.627359
O                  -18.341926          -10.074970           -1.177029
H                  -18.315586           -9.202233           -1.604925
H                  -17.850820           -9.924636           -0.386137
O                   -5.162853          -23.589277           -7.920733
H                   -4.668389          -24.333370           -7.528900
H                   -6.014476          -23.574941           -7.529061
O                   14.416525          -17.053164           12.023871
H                   14.392930          -17.576662           12.854318
H                   15.309271          -17.245057           11.707341
O                   19.021118           -1.900384          -13.667185
H                   19.159215           -1.436734          -12.823600
H                   18.358304           -2.525117          -13.383660
O                   10.706925            7.485898           18.941414
H                   10.961893            8.438609           19.148143
H                   11.421960            6.922166           19.281374
O                  -17.954946           -4.865451            2.897172
H                  -17.157763           -4.948947            3.536532
H                  -17.868194           -5.737675            2.378082
O                   14.163423          -21.804255           20.171520
H                   14.113341          -22.718907           19.972479
H                   13.471950          -21.352105           19.714595
O                   -5.395437           -9.991073          -11.410737
H                   -5.488584          -10.965887          -11.334789
H                   -6.117597           -9.734837          -12.004986
O                   13.214037           -8.557466           -6.917875
H                   14.133107           -8.741822           -6.700494
H                   12.966437           -9.203808           -7.602924
O                   16.715910          -14.559866           -9.847887
H                   16.349166          -13.677193           -9.980502
H                   16.812204          -14.751514          -10.815922
O                   11.297792           18.506899            6.082118
H                   11.351051           17.553486            5.958285
H                   12.259165           18.739362            5.963483
O                   -0.966671            1.370432            3.647189
H                   -0.100518            0.910807            3.605132
H                   -0.711023            2.336696            3.717202
O                   12.050486          -10.515897          -11.962528
H                   11.317432          -11.191569          -12.138484
H                   11.570934           -9.756525          -11.545477
O                   11.126986          -15.400576           -9.866141
H                   10.994775          -15.988439           -9.004804
H                   10.705412          -15.951777          -10.550553
O                    1.174165          -17.812797           -4.550894
H                    0.589394          -18.611113           -4.771021
H                    1.600326          -17.977332           -3.699034
O                  -23.005967          -20.275774           -4.495568
H                  -23.320368          -20.895439           -5.163758
H                  -23.047389          -20.774760           -3.670234
O                   -2.538803          -13.444748            6.292552
H                   -1.635008          -13.201200            6.535723
H                   -2.924478          -12.647556            5.874876
O                    0.529581          -22.289108          -16.252915
H                    0.586106          -22.286517          -15.301866
H                    1.267301          -21.749774          -16.557693
O                   11.836272          -20.884653          -16.059164
H                   11.319224          -21.089984          -16.842888
H                   11.812637          -19.913711          -15.946990
O                   17.455919          -13.310454          -20.309041
H                   17.488666          -14.157442          -19.821370
H                   18.013354          -12.726251          -19.744295
O                    4.802062          -21.037187            6.213201
H                    5.274840          -20.198446            6.247210
H                    3.918281          -20.761752            6.172552
O                   11.115213           -3.242083            6.669644
H                   11.536352           -4.135182            6.616897
H                   11.299197           -2.785497            5.807504
O                    3.838767          -12.095492          -12.886347
H                    4.614696          -12.653954          -12.681068
H                    4.022324          -11.942283          -13.832657
O                   24.194579          -10.216261          -11.377484
H                   23.367496          -10.619455          -11.585337
H                   24.154367           -9.239779          -11.480097
O                    4.460564          -13.745785            5.884765
H                    5.172112          -13.403364            5.308998
H                    3.678768          -13.212694            5.792987
O                   22.345688           -2.881218           -5.086139
H                   22.010850           -2.018862           -5.062284
H                   21.687318           -3.478552           -5.529324
O                  -20.287428           -8.343418            5.747146
H                  -19.578661           -8.312710            5.017705
H                  -20.340094           -7.453831            6.095879
O                   17.484792           -9.410026          -16.133392
H                   17.706167          -10.259784          -16.465068
H                   16.612675           -9.409488          -15.718543
O                   -0.674369           -3.077953          -20.008363
H                   -1.184705           -2.392599          -19.514050
H                   -0.737935           -3.893812          -19.543089
O                   14.623320           -6.775618           16.692972
H                   14.783926           -7.511084           17.271747
H                   14.242676           -7.157072           15.896447
O                   12.711144           -2.058742          -10.828065
H                   12.253196           -1.500849          -10.126352
H                   13.592779           -1.690124          -10.752048
O                    2.004177           17.154665           -6.675202
H                    1.620695           17.268468           -7.512152
H                    2.399983           16.287595           -6.704664
O                   13.602288           -7.217501          -19.628796
H                   13.695131           -8.139332          -20.021830
H                   13.288715           -6.730716          -20.342789
O                   16.928333           -3.497767          -13.140637
H                   16.523385           -3.773902          -12.222672
H                   16.762307           -4.326138          -13.671318
O                   -6.071693          -14.168970          -15.691439
H                   -5.281134          -14.671954          -16.040862
H                   -6.793930          -14.760844          -16.005379
O                    4.589093          -12.440236          -17.905858
H                    5.268931          -12.994782          -18.297638
H                    4.131611          -12.112537          -18.693228
O                  -15.968596          -11.240315          -14.816463
H                  -15.223200          -11.006072          -15.369792
H                  -16.718051          -11.315467          -15.444834
O                   12.208766          -18.538930            2.808462
H                   11.653325          -19.118838            3.381881
H                   11.735234          -18.198758            2.018353
O                   12.807756           23.130257            4.660736
H                   13.349122           23.929057            4.616807
H                   13.369237           22.337839            4.631441
O                    9.679494           -5.598259          -20.724685
H                   10.061185           -4.893593          -20.196936
H                   10.344047           -6.286140          -20.751465
O                    7.577716           -7.359010           -7.107568
H                    7.283373           -7.396233           -8.026281
H                    7.343966           -6.501702           -6.704868
O                    0.064512          -17.745647          -20.366097
H                    0.700625          -18.195816          -20.934942
H                   -0.331737          -18.391849          -19.742634
O                   -2.194373           -5.810554          -20.394391
H                   -2.523887           -6.041798          -21.292085
H                   -1.491067           -6.353940          -20.094650
O                  -24.453213          -16.652960            7.195016
H                  -24.424557          -17.430434            6.633130
H                  -24.659197          -15.864733            6.612871
O                    9.572363           -0.805062            7.710631
H                    9.203052           -1.709441            7.817071
H                   10.514935           -0.968779            7.748311
O                   22.046108            3.143690            4.854908
H                   22.652555            2.392126            4.996091
H                   22.198310            3.346279            3.895699
O                   19.823458           15.193155           -8.970701
H                   20.313232           15.239736           -8.117668
H                   19.219340           15.968720           -8.812263
O                   19.319235          -10.244631           -0.142364
H                   19.743245           -9.631524            0.443442
H                   18.330377          -10.205550           -0.077029
O                   12.642402           16.698798          -17.906745
H                   12.556241           17.194209          -17.103576
H                   13.540645           16.839706          -18.150890
O                   10.486011           -6.766168           -6.822613
H                   10.109087           -6.092087           -7.405425
H                    9.919522           -7.528105           -7.023602
O                   19.030501          -11.866745           19.062517
H                   18.328559          -11.497811           18.500016
H                   18.711311          -11.796378           19.924947
O                   21.747937          -21.055648           -2.097128
H                   20.927146          -21.500303           -1.948185
H                   21.646008          -20.169814           -2.418315
O                   18.665326           -1.474711           22.534118
H                   17.758584           -1.728334           22.740484
H                   18.513316           -0.780922           21.947519
O                   -4.271471           19.015693          -21.301421
H                   -4.948247           18.290786          -21.193258
H                   -4.790091           19.833154          -21.477954
O                    5.399981           -5.355853           22.178488
H                    6.324992           -5.440549           22.327814
H                    5.230118           -4.652983           22.867010
O                  -21.726298            3.396219           -6.654427
H                  -22.466911            3.319519           -7.280952
H                  -21.093896            4.034567           -7.030419
O                   -5.205397            0.829799          -12.087329
H                   -4.901103            0.362728          -11.301302
H                   -4.402054            0.876481          -12.613487
O                   15.352858            4.230357          -22.925391
H                   15.017987            4.624741          -22.055266
H                   15.044982            4.950349          -23.503481
O                   -0.050359            3.832200          -13.691754
H                   -0.814407            3.771380          -14.261429
H                    0.436727            3.026469          -13.864194
O                    4.533453          -10.507368            6.260862
H                    4.293226          -11.228520            5.702733
H                    3.772542          -10.413788            6.902704
O                   10.993846          -17.166574           -7.639996
H                   10.984544          -16.882467           -6.686209
H                   11.760528          -17.676167           -7.735663
O                   15.792047          -11.038094          -24.098888
H                   15.452502          -10.233668          -23.669287
H                   15.287010          -11.751584          -23.745393
O                   -7.048077           -8.449721           19.447595
H                   -7.006622           -8.633346           18.470322
H                   -8.014319           -8.305806           19.642178
O                   16.763515           -8.883812          -21.660183
H                   17.441015           -9.590724          -21.780383
H                   16.983401           -8.262879          -22.356189
O                   20.641187           -4.253126          -13.475821
H                   20.240110           -3.402405          -13.586091
H                   21.587898           -4.124146          -13.327476
O                  -17.006185          -11.729807          -19.308892
H                  -16.099935          -11.900908          -19.411410
H                  -17.146427          -10.782666          -19.331127
O                   -1.647983          -13.833727            3.405050
H                   -2.363747          -14.504671            3.441963
H                   -1.288592          -14.074220            2.552493
O                   21.936053            6.482042           23.638113
H                   21.196396            6.574148           22.943887
H                   22.764014            6.457064           23.110403
O                    4.396337          -11.162526           23.347440
H                    5.219588          -10.715494           23.502478
H                    4.535271          -11.972156           23.887132
O                   -2.809966          -22.215689           -9.664511
H                   -1.939696          -22.430407          -10.064858
H                   -3.384409          -23.027631           -9.596162
O                   12.189008            8.928911          -21.272967
H                   11.854430            8.265912          -20.686118
H                   13.103472            9.230268          -20.964524
O                    5.932754           22.550631            2.787925
H                    6.151144           23.234648            2.128749
H                    6.274104           22.821200            3.600785
O                   15.706342            1.648140          -12.692096
H                   14.823368            1.852622          -12.360474
H                   16.234713            2.228191          -12.152181
O                   10.475718            5.353978           -4.099018
H                   10.209143            4.465354           -3.873538
H                   11.414671            5.346764           -4.246921
O                   12.501558          -13.085316           -9.227648
H                   11.944482          -13.715913           -9.695198
H                   12.591642          -13.579992           -8.369867
O                   11.922888          -21.583972           -8.459041
H                   12.853436          -21.956636           -8.668418
H                   11.984490          -21.249535           -7.577035
O                   -5.583114           -0.152482            2.132213
H                   -4.831926           -0.738315            2.203557
H                   -5.960261           -0.267534            1.273169
O                    8.039498           -4.098596            2.042035
H                    7.672338           -4.452452            1.183706
H                    8.740445           -3.519606            1.729546
O                  -23.010077           -8.823358          -18.914784
H                  -22.989276           -8.363996          -18.057811
H                  -22.870748           -8.122341          -19.618483
O                   -0.869464           -1.794510           -2.914297
H                   -0.977904           -1.212681           -3.696614
H                    0.106381           -2.039721           -2.956237
O                   21.165352          -16.698333          -14.620493
H                   21.048767          -15.712722          -14.504695
H                   21.788980          -16.841044          -15.332511
O                    5.996143          -17.005528          -13.915109
H                    5.648271          -17.434920          -14.677423
H                    6.927042          -17.095561          -14.090856
O                   18.248716          -11.957906          -16.616052
H                   18.764871          -12.665758          -16.169243
H                   17.336585          -12.256466          -16.651333
O                   21.047141           -5.209936           -3.384365
H                   20.658447           -4.989545           -4.245343
H                   22.012788           -5.016718           -3.489836
O                   21.119908          -11.825546          -15.119169
H                   21.899230          -12.169585          -15.598472
H                   21.451434          -11.632947          -14.241945
O                   11.959531          -13.825769          -14.132306
H                   11.205665          -13.630598          -13.586651
H                   12.038620          -13.180255          -14.868993
O                  -14.372339          -11.942208          -19.843014
H                  -13.999204          -12.759514          -20.141421
H                  -14.477740          -11.303676          -20.581773
O                   10.929494          -15.628951           -5.377922
H                   11.693031          -15.055326           -5.223661
H                   10.532856          -15.690790           -4.509166
O                   22.280430           -3.520931           14.498370
H                   23.166159           -3.116818           14.508959
H                   21.824159           -3.311984           15.314370
O                  -16.002907          -16.615131           23.884131
H                  -16.837865          -17.141056           23.949063
H                  -15.224218          -17.056555           24.276723
O                   18.831453           -8.025169          -20.128508
H                   18.915148           -8.028713          -19.171217
H                   17.849729           -8.126170          -20.242477
O                  -12.501918            5.929467           20.430862
H                  -12.532379            6.412099           19.595956
H                  -13.367149            5.566668           20.703181
O                   23.136176           -2.641596            1.235051
H                   23.409713           -2.820977            2.146852
H                   23.249508           -3.520149            0.875174
O                  -11.618042           -7.599885           -1.876614
H                  -11.969405           -8.407700           -1.433854
H                  -11.128482           -7.854534           -2.720429
O                    2.551529          -20.471791           -6.136262
H                    3.187757          -19.737934           -6.405026
H                    3.073085          -20.973549           -5.483929
O                   -7.122140          -16.673620            6.603885
H                   -6.911632          -17.347054            5.951447
H                   -6.894242          -15.794496            6.187681
O                  -22.071127          -20.145723           12.354509
H                  -21.994886          -19.421192           11.751173
H                  -22.929584          -19.994673           12.782465
O                   21.550956          -10.435331            8.466262
H                   21.551843          -10.037991            7.607238
H                   22.454268          -10.220773            8.777235
O                    6.395316           -1.830396           21.228808
H                    7.114846           -2.536101           21.204732
H                    5.538329           -2.222806           21.538590
O                    7.663760          -11.964758          -17.128342
H                    8.103113          -11.477800          -16.430900
H                    6.874049          -12.347069          -16.760733
O                   16.423331           -5.512187          -10.932467
H                   16.466151           -6.294099          -11.467975
H                   17.116595           -5.607812          -10.244252
O                    4.135440           -4.158134          -12.647113
H                    4.958289           -3.869049          -12.288974
H                    4.100443           -5.140359          -12.595967
O                   12.573217          -21.429961           -2.388722
H                   13.056352          -21.198263           -3.216316
H                   12.305954          -22.343416           -2.480230
O                  -21.514978           -1.079251           -6.857888
H                  -21.782645           -1.976834           -6.679364
H                  -20.869055           -1.127174           -7.597088
O                   12.454343           -4.787356          -10.488798
H                   12.320189           -3.811372          -10.612118
H                   13.097136           -4.907225           -9.772108
O                    3.506961           14.733977           -6.837644
H                    3.567686           14.178573           -6.070467
H                    4.226105           15.435622           -6.739831
O                   10.043534           -8.947615           -8.922482
H                    9.590700           -9.040485           -9.815031
H                   10.866109           -8.545254           -9.134333
O                  -16.054763          -13.957275           17.505333
H                  -16.886379          -13.579586           17.776226
H                  -16.295675          -14.894080           17.409585
O                    4.723880          -17.490397           20.925601
H                    3.960111          -18.038562           20.767652
H                    5.414052          -18.125656           21.276609
O                    8.118157            3.092493           -9.120748
H                    8.233734            2.153114           -9.214347
H                    8.143383            3.441322          -10.016096
O                  -22.791506          -13.451006            3.173323
H                  -23.697792          -13.414534            3.488158
H                  -22.546295          -14.387286            3.382728
O                    3.962079          -16.648380            5.446610
H                    4.036122          -15.700339            5.526140
H                    3.222632          -16.896341            6.030740
O                   23.470114           -7.455630           -5.199412
H                   23.216886           -6.883958           -4.491896
H                   23.589422           -8.356512           -4.866480
O                   15.931112          -20.300312          -21.366285
H                   15.299882          -19.572812          -21.254073
H                   16.795408          -20.079961          -20.938888
O                   17.569315           -4.101383           -6.972103
H                   16.874330           -3.649310           -7.459876
H                   17.351635           -4.026922           -6.027486
O                  -20.136919            1.914015           14.401841
H                  -19.770524            1.612923           13.528597
H                  -20.507567            1.191147           14.848987
O                    0.545250           24.429942          -17.332275
H                    0.298680           25.237669          -16.852770
H                    0.973579           23.912027          -16.669847
O                   18.326815           -1.225698          -10.451568
H                   17.446143           -0.993824          -10.072162
H                   18.649438           -1.990238           -9.964924
O                   15.906119           -8.222210            2.303206
H                   15.615059           -8.027482            1.398550
H                   16.534171           -8.923247            2.209528
O                  -12.790580           -2.848468           -4.699188
H                  -12.687275           -3.394399           -5.531622
H                  -12.329892           -1.994235           -4.987929
O                   11.982642           -1.254101           -6.189527
H                   12.234589           -2.169042           -6.267901
H                   12.740741           -0.700518           -5.872050
O                   16.586507            5.189538           -9.009322
H                   16.232485            5.977302           -9.435663
H                   17.334717            5.399966           -8.425564
O                  -23.678669            8.400740          -12.694743
H                  -23.318779            7.594250          -12.329385
H                  -23.157602            8.678235          -13.480685
O                   20.394109            2.570778          -18.259630
H                   20.349643            2.615868          -19.217635
H                   19.567829            2.188867          -17.902573
O                   15.411832          -12.328762          -16.851761
H                   14.995948          -11.480201          -17.069850
H                   14.718298          -12.981633          -16.609025
O                  -12.192132          -23.163293           -6.827738
H                  -12.785236          -22.526708           -6.455336
H                  -11.386314          -23.085691           -6.309504
O                   -9.902589          -19.957454           -7.372592
H                   -9.502465          -19.083063           -7.523510
H                  -10.824707          -19.818875           -7.546056
O                    1.552801           -1.963911           -3.997294
H                    2.410681           -1.936894           -3.436247
H                    1.571907           -2.603254           -4.750538
O                    9.428368          -21.055729           -9.587250
H                   10.301875          -21.307134           -9.282441
H                    9.253320          -20.194487           -9.180556
O                    0.500816            4.970215          -19.396374
H                    0.429054            4.376066          -18.633636
H                    0.672406            4.373363          -20.156082
O                   19.721522           14.644832          -16.843710
H                   20.371833           14.189351          -16.233074
H                   19.766685           15.595664          -16.629975
O                    0.582994            5.152904           23.047536
H                    0.571070            5.555630           22.127449
H                    0.889897            5.881724           23.582832
O                  -10.442181            4.927475           -8.805005
H                  -10.042633            4.463113           -8.003974
H                  -11.317520            5.241853           -8.564431
O                  -11.566702            2.584906          -12.813402
H                  -11.497358            2.473612          -11.864969
H                  -10.648240            2.457724          -13.084766
O                  -17.284343           17.970694           22.378631
H                  -18.193359           17.775289           22.175675
H                  -17.107994           17.707326           23.277805
O                  -12.622187           13.095388           -3.774554
H                  -12.004481           12.448806           -4.086730
H                  -12.921476           12.739630           -2.918484
O                  -24.477615           15.592012          -12.716125
H                  -25.062754           16.330238          -12.677959
H                  -24.047549           15.499709          -11.872685
O                   -2.228829            6.991954          -10.925886
H                   -2.393727            7.736723          -11.545994
H                   -1.470261            7.327363          -10.409932
O                  -17.669697           -0.783214          -18.287915
H                  -17.603498           -0.832209          -19.275203
H                  -18.380839           -0.181425          -18.058063
O                  -16.045232           24.474982          -10.750274
H                  -16.556843           23.728497          -11.045494
H                  -15.447117           24.193787          -10.052371
O                   -3.450633           14.307571            5.214100
H                   -3.422257           14.969337            5.951989
H                   -2.548285           14.191217            4.903093
O                   -4.199793            4.991610           -7.813961
H                   -4.315474            4.974881           -8.795299
H                   -3.865676            4.146240           -7.558719
O                  -14.590491           12.877669           -5.813932
H                  -13.963322           13.144059           -5.121708
H                  -15.535556           13.128821           -5.581297
O                  -22.175271           18.948234           -3.452073
H                  -21.910639           19.455163           -4.245073
H                  -22.780195           19.514365           -2.904142
O                   -8.116757           -1.532195          -10.896611
H                   -8.812221           -1.028609          -11.368192
H                   -8.462538           -2.469718          -10.968702
O                   19.999603            7.145512          -12.792153
H                   19.777152            7.587462          -11.948629
H                   19.349416            6.414080          -12.759155
O                   23.225786            4.453244            2.776930
H                   23.590114            4.057564            1.955498
H                   23.948725            4.517499            3.365206
O                  -20.244771           18.907939          -16.843928
H                  -19.342040           18.658214          -17.281870
H                  -20.876914           18.688084          -17.517000
O                    8.671022            3.014822           -1.244252
H                    8.502385            3.291429           -2.148211
H                    8.456684            3.792979           -0.705578
O                   -8.344605           16.564034            1.730567
H                   -9.157680           16.637480            1.221696
H                   -7.717337           17.142429            1.232150
O                  -21.657368           16.393203           -5.920402
H                  -20.661978           16.359045           -5.927552
H                  -21.924897           17.242913           -6.175346
O                    5.382679           -0.674522           23.614969
H                    4.831183           -0.129267           22.989729
H                    6.279454           -0.705950           23.294050
O                   -7.896247          -23.054927          -16.890561
H                   -7.864654          -22.173167          -17.395673
H                   -8.250986          -23.711020          -17.493999
O                    1.188542            6.074864           -8.779483
H                    2.077821            5.733758           -8.514660
H                    0.380192            5.610607           -8.472593
O                   22.843872            8.858643          -20.167928
H                   22.196208            9.079082          -20.792492
H                   23.037414            9.661773          -19.775707
O                  -15.906391          -23.319702           -4.943817
H                  -16.634693          -23.524281           -5.474349
H                  -15.371548          -22.692566           -5.440410
O                  -19.624359           15.064768           19.461361
H                  -20.144261           14.242298           19.242000
H                  -19.224877           15.284551           18.565837
O                   -5.098871           24.071247            6.749424
H                   -5.944151           24.006919            6.298527
H                   -4.600117           23.289456            6.616410
O                  -18.326851            8.162769            5.365412
H                  -18.240590            7.816305            6.298672
H                  -17.356222            8.216604            5.135761
O                  -14.198813           17.547901          -16.595265
H                  -14.451239           17.462013          -17.498884
H                  -14.226773           18.445025          -16.283432
O                   -8.889732           17.921344            4.172818
H                   -8.493502           17.349127            3.514920
H                   -8.810547           18.837656            3.905764
O                   14.466731            6.324801          -15.424852
H                   15.385359            6.443054          -15.665031
H                   13.841530            6.824098          -15.956458
O                  -13.836567            2.809184          -16.559680
H                  -13.356508            3.408949          -15.980958
H                  -14.758903            2.838617          -16.306592
O                   23.187601          -18.215176          -10.244204
H                   23.964924          -18.283997           -9.707647
H                   22.646110          -17.563207           -9.814718
O                    3.330276           18.805978          -13.963179
H                    3.046600           17.871877          -14.042321
H                    4.278047           18.845683          -14.228443
O                   18.863736           11.173949          -18.187921
H                   19.822657           10.868036          -18.126012
H                   18.675664           11.929919          -17.602069
O                  -14.817276           -2.759050            4.913003
H                  -15.770815           -2.914767            5.001328
H                  -14.631232           -2.067248            4.234579
O                   23.582940          -16.184583            2.864583
H                   22.610199          -16.133970            2.803333
H                   23.654684          -17.076874            2.491917
O                  -14.041159           19.357793          -11.630063
H                  -13.493059           18.592375          -11.914748
H                  -13.955794           19.917043          -12.348694
O                   -8.422980           20.165457            2.274261
H                   -7.463842           20.194069            2.214154
H                   -8.704169           21.055749            2.535403
O                  -13.583242           17.643433           22.124415
H                  -13.490522           18.322336           22.810813
H                  -14.229167           17.036496           22.490900
O                  -12.781233           16.339403          -10.666702
H                  -12.740429           16.582410          -11.601560
H                  -12.931004           15.361262          -10.705832
O                  -23.667391          -18.086028           -8.811963
H                  -23.699268          -17.157815           -8.473136
H                  -23.323992          -18.541771           -8.060378
O                  -24.637658            7.858137           -7.179184
H                  -25.305266            7.176896           -6.940399
H                  -24.375218            7.730685           -8.138576
O                   -7.093390          -19.356789          -15.238799
H                   -6.310139          -19.432089          -15.870695
H                   -7.012339          -20.183853          -14.669799
O                  -13.812380           13.416469           -0.809794
H                  -14.547930           13.783270           -1.291177
H                  -14.082915           12.568847           -0.567837
O                  -10.081461           11.480647          -14.228706
H                   -9.199580           11.708693          -13.965679
H                   -9.994492           10.997925          -15.027858
O                  -15.561846            9.165043          -11.285044
H                  -16.316741            8.732332          -11.704792
H                  -15.271688            8.490500          -10.660482
O                   -1.330094           -4.225887          -11.150513
H                   -1.930211           -4.029185          -10.389087
H                   -1.195960           -3.322206          -11.527661
O                  -19.007066            2.065821           -1.077364
H                  -19.930104            2.173176           -1.298590
H                  -18.576563            1.641333           -1.881903
O                   -9.570096           -6.570444          -21.829165
H                   -8.968234           -5.928199          -21.445825
H                   -9.068709           -6.791254          -22.670699
O                   -2.299210           21.053025           -3.822891
H                   -1.771081           21.477777           -4.491988
H                   -2.048709           20.113574           -3.814956
O                   -5.863871            4.938024          -18.680463
H                   -6.411673            5.318863          -18.000185
H                   -6.260489            4.131302          -18.937600
O                   -8.202617          -22.055025           22.573689
H                   -9.077746          -21.728200           22.463760
H                   -8.161438          -22.903263           22.140591
O                  -20.013632            9.878419          -11.910468
H                  -20.561676            9.294361          -11.362043
H                  -19.956740           10.657163          -11.366128
O                   -0.568253           20.130988          -12.325116
H                    0.003094           19.328628          -12.343160
H                   -1.449811           19.786622          -12.137524
O                  -15.276519           16.491443            8.313219
H                  -15.125450           15.555101            8.551689
H                  -15.712389           16.901825            9.093812
O                   -6.727723            6.913361           -7.508379
H                   -7.289725            7.396673           -8.118567
H                   -5.798051            7.160738           -7.720052
O                  -13.535574            3.442932          -21.659278
H                  -12.629497            3.087104          -21.731526
H                  -13.573320            3.817020          -20.730478
O                   -5.315342           21.916056          -22.200552
H                   -6.180294           22.348865          -22.108275
H                   -4.646296           22.408388          -21.749194
O                  -22.935017            7.885392           -9.368354
H                  -22.107870            8.272872           -9.038720
H                  -22.673710            7.169027           -9.981494
O                  -22.556131           17.482268          -14.425578
H                  -21.640419           17.830934          -14.203651
H                  -22.575139           16.616284          -14.090185
O                  -15.819842           14.940105           -2.065906
H                  -15.513082           15.710714           -1.548114
H                  -15.409433           15.179617           -2.939816
O                   -6.377123           -4.967185            5.576355
H                   -5.805337           -5.692251            5.342493
H                   -7.167866           -5.485099            5.820370
O                   18.992630          -23.253569            8.073107
H                   18.827436          -24.033452            7.474301
H                   18.197529          -22.844895            8.304252
O                   -4.280495           17.198991           -6.862920
H                   -4.891944           17.929584           -6.677744
H                   -3.903316           16.878017           -6.064100
O                   16.946341            9.568061          -12.963498
H                   17.404429            9.938980          -13.743013
H                   16.704560            8.675191          -13.135595
O                  -14.534052           -5.727770          -22.174107
H                  -13.575243           -5.468519          -22.190260
H                  -14.908609           -5.134486          -21.536471
O                   -6.401010           18.717032          -13.740365
H                   -6.156848           17.808127          -14.038062
H                   -6.520380           19.175915          -14.595793
O                   -9.530592           16.231752          -24.419756
H                  -10.365755           16.807208          -24.412063
H                   -9.272917           16.330800          -25.347581
O                    6.365571          -17.867434          -20.237254
H                    6.038782          -17.488426          -21.047944
H                    6.038796          -18.751050          -20.378952
O                   -6.075897           -9.147751           -7.595359
H                   -5.260251           -9.382032           -7.093810
H                   -5.913522           -9.319660           -8.485398
O                   -7.025188            2.768902          -16.482960
H                   -6.951537            2.394168          -17.355500
H                   -7.439436            2.042595          -16.034474
O                    1.723877           12.188761          -15.508310
H                    2.697798           12.059068          -15.600507
H                    1.497837           11.901395          -14.623495
O                  -14.808569           13.282811          -18.072443
H                  -14.575833           13.381681          -17.081104
H                  -13.993285           13.132162          -18.564774
O                   -1.384706           17.803859           -7.142528
H                   -2.295746           18.021508           -7.270242
H                   -0.873610           18.540664           -6.845306
O                   -2.648142           -0.450294            4.838373
H                   -1.973070            0.156271            4.528332
H                   -2.245819           -1.102104            5.437047
O                   -8.501652            9.966138           -5.625813
H                   -7.911186            9.600805           -4.927799
H                   -9.287039            9.403924           -5.614314
O                   -4.262298          -15.683981           17.829551
H                   -4.730601          -14.838314           17.788162
H                   -4.302615          -15.918685           16.841723
O                   16.393236           10.643264          -19.051518
H                   17.295317           10.322268          -18.957444
H                   16.059240           10.901933          -18.172753
O                  -11.234633            9.214906           23.734552
H                  -10.975151            8.639132           24.536445
H                  -11.025460            8.636271           23.004090
O                   -1.996759           17.029463            6.671468
H                   -1.268594           17.330763            7.200236
H                   -2.748052           17.486524            6.964936
O                  -18.818661          -20.613504          -13.411879
H                  -19.341131          -20.038185          -12.863036
H                  -19.096997          -20.601935          -14.318609
O                  -19.043375          -16.813831          -22.528042
H                  -18.368061          -16.113021          -22.437667
H                  -19.270527          -16.943490          -21.575983
O                   -3.097048          -12.804297          -16.604048
H                   -3.175019          -12.824340          -15.615727
H                   -3.040069          -13.701065          -16.954271
O                   13.393058            2.920462          -12.021861
H                   12.981759            3.448551          -12.771943
H                   13.421203            3.480653          -11.208799
O                  -13.054089            4.233429           -6.963629
H                  -13.694749            3.508038           -6.983304
H                  -12.339149            3.721571           -6.583907
O                  -12.075183            4.425483          -14.889692
H                  -12.616899            5.205517          -14.680918
H                  -11.982609            3.922956          -14.019287
O                   -1.000739            7.911858          -14.868447
H                   -0.407631            8.194215          -14.145684
H                   -0.967389            8.565703          -15.573768
O                    5.583647            4.627747            2.194317
H                    5.665855            3.749399            1.932028
H                    6.455500            5.048202            2.293486
O                   -1.543486           12.973476            1.069479
H                   -0.746504           12.971242            0.520755
H                   -2.330595           13.088656            0.486536
O                   -6.000711           16.402553          -21.790772
H                   -6.505501           15.737921          -21.306381
H                   -6.682179           16.689837          -22.403142
O                   -7.210724            8.876229          -18.235445
H                   -7.389438            9.058880          -17.331042
H                   -7.901281            8.214469          -18.456595
O                  -12.374187           17.265484          -20.923273
H                  -12.287637           16.366219          -20.661221
H                  -13.304577           17.395290          -20.578945
O                    2.917769           11.783348           -2.928683
H                    2.017901           11.467938           -2.792166
H                    3.367300           11.351904           -2.214423
O                   -6.148754            3.306637            6.987632
H                   -6.697085            2.543825            7.219409
H                   -5.544881            3.061320            6.288906
O                  -22.165097           -3.540310          -14.543420
H                  -23.116774           -3.428752          -14.729741
H                  -21.745841           -3.305465          -15.391085
O                   -4.853630            0.044266          -20.132869
H                   -4.606809            0.588341          -20.918037
H                   -4.122455           -0.298232          -19.602562
O                  -21.087986           24.431397           -6.367677
H                  -21.907437           23.908875           -6.473591
H                  -20.376977           23.858565           -6.572762
O                   -8.173511           22.086764          -12.529534
H                   -7.812116           21.735479          -11.694564
H                   -8.393586           22.973413          -12.253351
O                   15.666417            2.747545          -18.085717
H                   15.701209            3.144053          -17.227294
H                   16.082999            3.398396          -18.686741
O                   -5.437989            8.891798           11.542639
H                   -5.132706            8.045481           11.153985
H                   -4.557931            9.338020           11.663931
O                   -9.949858           21.232744           -5.523384
H                   -9.031724           21.504743           -5.722720
H                  -10.327674           20.833017           -6.302991
O                  -17.230779           -5.224777          -12.644847
H                  -17.825504           -5.902483          -12.372140
H                  -16.456705           -5.786445          -12.819686
O                   -7.003939           11.445474           -7.342578
H                   -6.900394           11.123415           -8.224256
H                   -7.354652           10.650546           -6.901173
O                   -6.670090            5.416319           23.868354
H                   -5.847621            4.999136           23.585364
H                   -7.140501            4.731231           24.364232
O                  -17.666115          -22.886022           -9.671015
H                  -18.256195          -22.799199          -10.437910
H                  -17.106665          -23.691651          -10.060564
O                  -14.901772           17.579139           -8.662194
H                  -15.372040           18.082434           -9.328919
H                  -14.236469           17.123502           -9.212492
O                   -1.129449           22.029105          -14.056154
H                   -0.706599           22.832298          -13.699154
H                   -0.855409           21.396675          -13.429923
O                   17.712307           -7.107020          -24.319437
H                   16.980002           -6.615482          -23.897311
H                   18.457294           -6.686805          -23.867255
O                   18.365890           11.841738          -21.010637
H                   18.781496           11.764206          -20.114449
H                   17.740564           12.544283          -20.948544
O                    4.177085           18.990409           -6.748895
H                    3.377510           18.434221           -6.671714
H                    4.783712           18.633352           -6.036862
O                  -18.560272            1.877455           -8.542729
H                  -18.231742            2.778511           -8.579912
H                  -17.857572            1.288287           -8.956449
O                   -1.711277            3.463113          -11.388937
H                   -2.472528            3.964850          -11.193170
H                   -1.468827            3.735822          -12.258663
O                    0.068091            5.557356           -4.695586
H                    0.634908            4.991649           -4.200561
H                   -0.884660            5.352788           -4.451539
O                    0.791804           13.047976           -0.503165
H                    0.725316           13.983959           -0.796640
H                    0.380205           12.461404           -1.156800
O                    0.375218           17.449480            0.868769
H                   -0.167033           17.138712            1.575987
H                    0.087814           16.908976            0.057425
O                  -16.080099            4.625262           -8.642209
H                  -16.345799            4.562328           -7.705009
H                  -15.397156            3.962772           -8.769700
O                    2.214999           -4.894705           -4.353318
H                    2.067810           -5.567729           -5.020475
H                    3.047414           -4.523979           -4.487124
O                  -10.870774           17.156515           -8.743445
H                  -11.379101           17.393736           -9.549404
H                  -10.209705           16.586908           -9.128322
O                   -6.392338            8.447865           -4.432724
H                   -5.832229            9.249141           -4.191615
H                   -5.819117            8.039810           -5.164411
O                  -13.710355            3.778056            2.603908
H                  -13.249683            2.941179            2.625406
H                  -14.491653            3.618917            3.176336
O                  -12.409575          -14.038612          -21.174265
H                  -13.002143          -14.592691          -20.688657
H                  -11.977548          -14.638416          -21.806835
O                  -20.478064          -19.130492          -16.699400
H                  -21.235274          -19.717273          -16.901366
H                  -19.802757          -19.340700          -17.366854
O                   -4.097828            8.391789           -8.902683
H                   -3.424997            8.142540           -9.587764
H                   -4.483310            9.151951           -9.328549
O                   -9.353383            9.988902          -19.908883
H                   -9.468143            9.240346          -20.503886
H                   -8.455014            9.883201          -19.455621
O                   -3.913234            0.054775           -9.350271
H                   -3.099020           -0.150369           -9.859979
H                   -4.008431           -0.675703           -8.770356
O                   -6.057814           19.952639          -16.131039
H                   -6.638260           19.853030          -16.925620
H                   -5.670034           20.871322          -16.229565
O                    8.196119           20.725714           -5.700654
H                    7.631473           20.635057           -4.933439
H                    8.215975           19.794269           -5.999873
O                    7.818999           10.778693          -11.294154
H                    8.049831           11.669356          -10.988239
H                    6.882054           10.734882          -11.208495
O                   -2.829911           -6.794288           22.328010
H                   -3.587158           -7.122333           22.781958
H                   -3.069377           -5.994639           21.913899
O                   -5.940194          -23.728111          -21.446098
H                   -6.135868          -22.824841          -21.324103
H                   -6.466393          -24.180701          -20.727191
O                   -1.972188          -23.470940          -19.958824
H                   -2.021470          -23.400886          -18.986259
H                   -1.843939          -22.577462          -20.365411
O                   -5.614140           -5.439491           -4.805612
H                   -5.999800           -5.750928           -5.637814
H                   -4.650528           -5.726308           -4.799905
O                    6.350958          -20.272399          -11.397750
H                    5.683002          -20.461699          -10.711318
H                    6.942815          -19.551863          -10.902499
O                   -4.762291           16.535300            2.941424
H                   -3.882999           16.170418            2.885509
H                   -5.110387           16.147120            3.751046
O                  -11.898427           17.359370          -23.582488
H                  -12.610510           17.821109          -24.023139
H                  -12.044629           17.531213          -22.640058
O                  -20.685021            3.288376           -9.631978
H                  -20.307975            2.455628           -9.674872
H                  -20.215328            3.826572           -8.939376
O                  -14.634084            9.798796           -4.343988
H                  -14.587550           10.483976           -3.677201
H                  -14.688152           10.250341           -5.191469
O                   -2.103512           -0.243381          -22.151346
H                   -1.738188           -0.796432          -22.861202
H                   -1.999031           -0.705193          -21.342711
O                   -8.508014           24.347023            0.558033
H                   -7.687607           24.622993            0.204925
H                   -8.519868           24.703832            1.509855
O                    7.805591            2.594762          -16.604311
H                    8.396121            1.954322          -16.955289
H                    7.802716            3.261557          -17.322220
O                   13.125845            5.355950           -5.067442
H                   13.472695            6.142643           -5.548386
H                   13.146739            4.623595           -5.623401
O                  -15.664700            1.697193            1.045811
H                  -14.907618            2.225144            0.887554
H                  -16.434173            2.324067            0.920861
O                   -9.316335           20.574291           21.237407
H                   -9.892519           20.883024           21.959167
H                   -8.884907           19.796804           21.656301
O                   -7.334760           11.582878          -16.667431
H                   -6.537182           11.296108          -16.107372
H                   -7.941413           11.011120          -16.190412
O                    9.726575           14.778028          -18.643388
H                    9.085560           14.451504          -19.282362
H                    9.750320           15.677604          -18.867697
O                  -14.333501           17.554904           -0.767670
H                  -13.703105           17.831361           -1.469645
H                  -14.104748           17.877360            0.111381
O                  -14.071185           10.966298          -13.290447
H                  -14.540627           10.215565          -13.711021
H                  -14.624302           11.209589          -12.563656
O                  -10.740457            0.377017          -16.804506
H                  -10.963881            1.290962          -16.669642
H                  -11.560014           -0.124874          -16.679943
O                  -10.920520           -4.625318           17.385365
H                  -10.313505           -3.994938           16.982701
H                  -11.726832           -4.431356           16.868051
O                   14.609731          -21.525178          -11.666337
H                   14.329194          -21.705277          -12.550536
H                   14.317048          -22.288580          -11.137766
O                   -9.359618            3.025823          -19.669292
H                  -10.090822            3.444810          -19.172799
H                   -9.652903            2.073312          -19.664825
O                   -4.555793            0.586963           -5.971092
H                   -4.375298           -0.326163           -5.660209
H                   -5.415151            0.787908           -5.553252
O                  -20.958760           11.304710          -13.893310
H                  -20.483144           11.841907          -14.499555
H                  -20.256238           10.835449          -13.418539
O                    4.443881            2.503774          -19.948014
H                    4.242619            1.739852          -20.513548
H                    4.341791            2.183780          -19.090124
O                   20.726909           12.317130          -15.633830
H                   21.196137           11.710314          -16.252114
H                   21.190767           12.212906          -14.748367
O                   -2.434266           15.442645           11.204971
H                   -2.349847           14.819333           11.969636
H                   -3.098664           16.063950           11.406487
O                   -0.741705           21.982126           -8.117133
H                   -0.362228           22.472697           -8.834804
H                   -0.667140           22.586664           -7.381554
O                   -4.137646            1.715755          -22.178540
H                   -3.131915            1.609503          -22.246001
H                   -4.478684            1.580612          -23.146203
O                  -11.659126            6.126244          -19.304219
H                  -12.133680            5.338999          -18.922227
H                  -12.278679            6.574417          -19.895797
O                  -16.480382           18.547287          -10.749304
H                  -17.186854           19.228810          -10.694865
H                  -15.797511           19.019537          -11.204093
O                   -3.134013           15.999931           -4.297275
H                   -3.894034           15.948614           -3.725136
H                   -2.783121           15.072153           -4.437176
O                  -14.655141          -12.232533            1.491578
H                  -15.364411          -12.464585            0.920857
H                  -13.944651          -12.188009            0.846991
O                   -7.283271          -20.804853          -18.574770
H                   -8.073135          -20.199972          -18.633754
H                   -6.567783          -20.374715          -18.186094
O                  -19.471046           -6.600242          -11.840080
H                  -20.085254           -6.167238          -12.385936
H                  -19.808286           -6.562925          -10.919763
O                  -21.923576          -18.011316          -10.932159
H                  -21.902166          -17.041133          -11.011426
H                  -22.479861          -18.191701          -10.174457
O                   19.459069           24.345301           -6.498689
H                   18.967820           24.885145           -5.887903
H                   19.479530           24.799724           -7.314766
O                    6.571819          -21.167992          -16.551454
H                    6.745184          -21.560055          -15.667936
H                    7.182984          -21.691758          -17.146897
O                  -12.125447          -15.917201          -17.475349
H                  -11.424646          -16.555189          -17.790576
H                  -12.832135          -15.879028          -18.164926
O                   -2.935311          -20.316254          -20.603529
H                   -2.080641          -20.469905          -20.286957
H                   -2.858839          -20.004505          -21.476575
O                    6.728926            8.195015           -3.657572
H                    6.839242            9.161100           -3.858877
H                    6.142126            8.104985           -2.873488
O                   -5.121835           23.683548            2.257253
H                   -4.915951           22.782022            2.492072
H                   -5.214176           23.647955            1.282136
O                    8.383108           10.300019            2.594176
H                    7.979980            9.788853            1.874783
H                    9.066882           10.881041            2.196811
O                   21.398564           18.465379           -9.162957
H                   20.454681           18.233984           -9.304960
H                   21.481130           18.304177           -8.217155
O                    7.325007            4.927766          -18.883560
H                    6.680068            5.526001          -18.516086
H                    6.865502            4.224069          -19.316682
O                   -3.315545           24.429610          -21.994982
H                   -4.131667           24.978213          -21.766673
H                   -2.768036           24.671970          -21.225263
O                    4.744221            1.393891           12.648276
H                    5.489053            1.984041           12.502926
H                    4.814310            0.561304           12.095135
O                   -2.160974            0.691657          -13.487576
H                   -2.215305            1.622376          -13.823944
H                   -2.482316            0.121928          -14.163609
O                  -14.645365          -23.414093           18.550609
H                  -13.718709          -23.629801           18.753599
H                  -14.950606          -23.965941           17.858828
O                  -14.124103           13.058974          -15.210138
H                  -13.325199           13.490989          -15.001011
H                  -14.040898           12.300390          -14.637694
O                   -3.670665           16.088577          -11.256324
H                   -4.067544           15.653544          -12.095223
H                   -4.187522           15.878155          -10.504007
O                   -5.176188            3.736041          -13.181397
H                   -5.542725            2.897393          -12.858325
H                   -4.817089            4.199252          -12.369768
O                  -14.562755           22.524286          -17.223415
H                  -15.202603           22.147255          -17.813107
H                  -15.048916           23.069615          -16.586041
O                   -3.946042           10.488497          -21.438877
H                   -3.898868           11.473181          -21.458749
H                   -3.013203           10.186837          -21.439539
O                  -24.656285           17.167128           -7.439614
H                  -24.820837           16.886725           -8.313318
H                  -23.968634           17.832229           -7.425022
O                    8.124567          -23.313292           -9.412965
H                    8.480419          -22.454698           -9.567157
H                    8.574842          -23.735834           -8.650211
O                   21.697116          -22.730583          -11.919144
H                   22.169788          -22.006672          -12.375711
H                   20.848127          -22.873994          -12.474654
O                  -11.531832          -20.889654           -4.134661
H                  -11.312704          -21.684232           -3.514038
H                  -11.782457          -20.160917           -3.532770
O                    5.314519           10.794090          -10.107051
H                    5.758726           10.783381           -9.242873
H                    4.778029            9.973392          -10.112381
O                  -13.558074            9.745437           20.799539
H                  -13.978322           10.194748           20.097929
H                  -13.591042           10.267621           21.578088
O                    7.203947            0.808937           -0.585844
H                    6.949583            0.815554           -1.497054
H                    7.763764            1.554018           -0.562390
O                  -21.181399          -17.495816          -14.493380
H                  -20.841663          -17.899413          -15.287176
H                  -20.410412          -17.215213          -13.978748
O                  -15.687347          -14.588573          -16.760829
H                  -15.202386          -14.471221          -15.957754
H                  -16.215521          -15.317499          -16.567624
O                  -12.325921           12.946570          -19.067933
H                  -12.101882           13.330673          -19.936771
H                  -11.604398           13.161576          -18.451769
O                   21.436327           -0.092226           -4.288809
H                   22.349861            0.336716           -4.392875
H                   21.536356           -0.628196           -3.510995
O                   -7.508457           -0.965432          -20.120940
H                   -6.590963           -0.725780          -20.150212
H                   -7.672391           -1.396372          -20.950835
O                   12.495068            1.756299           -5.937577
H                   13.097346            2.466089           -6.225556
H                   11.606002            2.022663           -6.218843
O                   13.369457          -14.610511          -16.554433
H                   12.802917          -15.079950          -17.173703
H                   12.893530          -14.621896          -15.731737
O                    2.624167            7.740192           -6.798219
H                    3.578211            7.721387           -6.596118
[truncated: 708,821 more chars]
