# Supplementary material for: Recent Developments in DFTB+, a Software Package for Efficient Atomistic Quantum Mechanical Simulations
Source: J Phys Chem A. 2025 Jun 6;129(24):5373–90. doi: 10.1021/acs.jpca.5c01146 (PMC12186617; doi:10.1021/acs.jpca.5c01146)
Supplement: Supplementary file 1 [file jp5c01146_si_001.zip › Figure 2/geom.xyz]

   83
Geometry Step: 120
    C      5.77805331      0.17060075     -0.18911638      3.94008632
    C      5.20422003     -1.12665594     -0.05932296      4.04883542
    C      6.22662005     -2.02568614      0.00503882      4.05222688
    C      7.45192449     -1.30304971     -0.07417391      3.93371422
    C      8.72549828     -1.85038986     -0.03405107      4.05720566
    C      9.93970917     -1.17943263     -0.07466101      3.91305481
    C     11.22010778     -1.87079546     -0.01588797      4.05405635
    C     12.16630744     -0.91484329     -0.06065683      4.05393325
    C     11.45651551      0.35204967     -0.14694190      3.91399923
    C     12.09325364      1.58535998     -0.20488526      4.05779218
    C     11.44902272      2.80969051     -0.28626605      3.93522370
    C      5.11319824      1.39496511     -0.27263261      4.00585190
    C      5.76167597      2.63138789     -0.35962222      3.91815528
    C      5.06542623      3.89883684     -0.51788199      4.05211814
    C      6.02099609      4.84513369     -0.57693232      4.05514625
    C      7.29258975      4.15023908     -0.46181777      3.91337417
    C      8.50625633      4.82608382     -0.48311802      4.05706236
    C      9.78113413      4.28827230     -0.41280167      3.93419664
    C     11.01095849      5.01131324     -0.43449576      4.05103371
    C     12.02922518      4.10880927     -0.35628352      4.05110405
    N      7.09844010      2.81966847     -0.34064697      5.32322411
    N     10.09900907      2.97019185     -0.32058209      5.08250769
    H      9.44995785      2.19291064     -0.28257410      0.78545782
    N      7.12951258      0.01328691     -0.18839618      5.08260772
    H      7.77776086      0.79013695     -0.24985781      0.78539596
    N     10.12142345      0.15398466     -0.15620938      5.32160980
    H     13.23453982     -1.01650296     -0.03848846      0.98100525
    H     11.33557605     -2.93579561      0.05034939      0.98117372
    H      8.77538987     -2.92771636      0.04677500      0.95374979
    H      4.15308712     -1.33237482     -0.01293817      0.95832617
    H      6.15279708     -3.09125663      0.10549402      0.95868699
    H      4.00179239      4.01498553     -0.58812396      0.98080836
    H      5.91215811      5.90654135     -0.69344171      0.98147266
    H      8.44929934      5.90274594     -0.56883474      0.95359680
    H     11.08886126      6.07939682     -0.50036182      0.95875740
    H     13.08302056      4.30953699     -0.34883758      0.95864853
    H     13.17330734      1.59080505     -0.18496645      0.95480054
    C     -6.83416411     -0.04593019     -0.14671437      3.92275975
    C     -7.48913285     -1.32084499     -0.02597839      4.05131206
    C     -6.51330312     -2.25192273      0.08220213      4.05126854
    C     -5.26076796     -1.54693967      0.02653883      3.92326873
    C     -4.01513609     -2.14391558      0.11456906      4.05189408
    C     -2.79368712     -1.49145588      0.06225685      3.92306607
    C     -1.52215107     -2.14757423      0.18299335      4.05259721
    C     -0.57510890     -1.18615676      0.08191640      4.04933765
    C     -1.26764122      0.06044492     -0.10933053      3.92722236
    C     -0.64223507      1.29961278     -0.24952930      3.99894850
    C     -1.31330687      2.51491458     -0.38626881      3.92703317
    C     -7.49022991      1.16770483     -0.27017655      4.05240677
    C     -6.88066219      2.40613092     -0.38492659      3.92274884
    C     -7.58373814      3.65453949     -0.51202901      4.05129836
    C     -6.64390319      4.62335261     -0.60697071      4.05122710
    C     -5.36535405      3.96787369     -0.53760599      3.92321135
    C     -4.14300622      4.61286695     -0.61255908      4.05184877
    C     -2.89752953      4.00796297     -0.55462500      3.92292270
    C     -1.65171482      4.71285877     -0.66959723      4.05238843
    C     -0.66875854      3.78795641     -0.57168892      4.04900302
   Zn     -4.07820481      1.23447221     -0.25254582      1.75711316
    N     -5.54026880      2.62736987     -0.40100622      5.17477793
    N     -2.66293639      2.67867728     -0.38973135      5.17659749
    N     -5.48644635     -0.21446884     -0.11451937      5.17486433
    N     -2.60987310     -0.15467661     -0.10671240      5.17649924
    H      0.48983887     -1.29715331      0.14194477      0.96644115
    H     -1.38789967     -3.20181890      0.33167110      0.96654784
    H     -3.99167698     -3.21765241      0.23932775      0.95154454
    H     -8.55274424     -1.46371719     -0.02485176      0.96619185
    H     -6.61289285     -3.31510220      0.18950756      0.96619716
    H     -8.57099405      1.14651801     -0.27713015      0.95200450
    H     -8.65213723      3.75555562     -0.52640560      0.96616638
    H     -6.78410609      5.68197858     -0.71411500      0.96612866
    H     -4.16034711      5.68702749     -0.73434521      0.95140954
    H     -1.55765628      5.77212912     -0.81299370      0.96621706
    H      0.39104490      3.94057090     -0.62957385      0.96553589
    C      0.83553099      1.32510269     -0.25484039      3.99644007
    C      3.63798967      1.37198416     -0.26773765      3.99491813
    C      1.53966072      1.99462122      0.74256772      4.03314186
    C      2.92050314      2.01771673      0.73636205      4.03212480
    C      1.55272139      0.67914251     -1.25853925      4.03322587
    C      2.93369854      0.70189955     -1.26489422      4.03455545
    H      3.45628193      2.52946226      1.52322334      0.96773761
    H      0.99431779      2.48830241      1.53433616      0.96911834
    H      1.01665349      0.16766417     -2.04540550      0.96943724
    H      3.47889762      0.21175147     -2.05899729      0.96930062
