# Supplementary material for: Recent Developments in DFTB+, a Software Package for Efficient Atomistic Quantum Mechanical Simulations
Source: J Phys Chem A. 2025 Jun 6;129(24):5373–90. doi: 10.1021/acs.jpca.5c01146 (PMC12186617; doi:10.1021/acs.jpca.5c01146)
Supplement: Supplementary file 1 [file jp5c01146_si_001.zip › Figure 3/POSCAR]

Ga  N
 1.0000000000000000
     3.1899999999999999    0.0000000000000000    0.0000000000000000
    -1.5950000000000000    2.7626210380723593    0.0000000000000000
     0.0000000000000000    0.0000000000000000    5.1900000000000004
 Ga  N
   2   2
Direct
  0.0000000000000000  0.0000000000000000  0.0000000000000000
  0.3333333333333333  0.6666666666666666  0.5000000000000000
  0.3333333333333333  0.6666666666666666  0.1240711040821302
  0.0000000000000000  0.0000000000000000  0.6240711040821302
