# Supplementary material for: Recent Developments in DFTB+, a Software Package for Efficient Atomistic Quantum Mechanical Simulations
Source: J Phys Chem A. 2025 Jun 6;129(24):5373–90. doi: 10.1021/acs.jpca.5c01146 (PMC12186617; doi:10.1021/acs.jpca.5c01146)
Supplement: Supplementary file 1 [file jp5c01146_si_001.zip › Figure 3/GaN-wz.gen]

4  S
Ga   N
     1 1      0.000000000000000      0.000000000000000      0.000000000000000
     2 1      0.000000000000000      1.841747358714906      2.595000000000000
     3 2      0.000000000000000      1.841747358714906      0.643929030186256
     4 2      0.000000000000000      0.000000000000000      3.238929030186256
     0.000000000000000      0.000000000000000      0.000000000000000
     3.190000000000000      0.000000000000000      0.000000000000000
    -1.595000000000000      2.762621038072359      0.000000000000000
     0.000000000000000      0.000000000000000      5.190000000000000
