# Supplementary material for: Recent Developments in DFTB+, a Software Package for Efficient Atomistic Quantum Mechanical Simulations
Source: J Phys Chem A. 2025 Jun 6;129(24):5373–90. doi: 10.1021/acs.jpca.5c01146 (PMC12186617; doi:10.1021/acs.jpca.5c01146)
Supplement: Supplementary file 1 [file jp5c01146_si_001.zip › Figure 4/geo.gen]

300 C
C H
1 1 0.09709521021067853 1.409092331220212 0.04310890711082911
2 1 1.2614541286008876 0.7397487508819766 0.020819178291898735
3 1 1.2389990545175953 -0.6353330991353027 0.037081046719870316
4 1 0.04507469338861367 -1.3484972796713084 0.008864312662705444
5 1 -1.1512403860336664 -0.659336048990513 0.07269891335028965
6 1 -1.197617794508355 0.730409550198253 0.06844754015326063
7 2 -2.0672556975469867 1.3381375890016507 0.005424590554646825
8 2 -2.058011974197558 -1.1532202286643547 0.07320363380509186
9 2 0.0201692436913127 -2.4564557009252828 0.08475349773462812
10 2 2.2298346877980992 -1.209891770857403 0.04200740779497073
11 2 2.207308458062302 1.2692434948056737 0.0667279660243698
12 2 0.009743048903455731 2.577059236380049 0.08728109549310294
13 1 0.06422031947704897 1.4889808843344432 3.0526003199382226
14 1 1.2744547295460305 0.7875008952201552 3.020258383937497
15 1 1.2617893300774718 -0.6555479023345137 3.0087310215514087
16 1 0.09889420271043013 -1.3855651495991828 3.0365443387496382
17 1 -1.1856749008724652 -0.625986063952139 3.068486185081166
18 1 -1.1730024355593158 0.731797215968365 3.000935450516494
19 2 -2.127553357656672 1.3041073947379367 3.0675574327851454
20 2 -2.1044212766044956 -1.220736802138525 3.0414903265865436
21 2 0.05094386887694621 -2.3934326084020614 3.0715521747132084
22 2 2.166033170113997 -1.1896103195935286 3.0508816353435644
23 2 2.2062429925266756 1.3390939110171551 3.0954678178973616
24 2 0.004759549267933128 2.5286078187633745 3.081165323700255
25 1 0.05502574321663476 1.4115992845946592 6.067157663361883
26 1 1.285407543819519 0.7459938285878196 6.006777866799367
27 1 1.2270301356150943 -0.6068986306138178 6.097541631499848
28 1 0.04088951289739232 -1.300136884469768 6.054781832668386
29 1 -1.1707871151321811 -0.6795727136094186 6.082588769324685
30 1 -1.182781497503664 0.7739973698806593 6.089692998203415
31 2 -2.0599702678597205 1.3088878824357704 6.0862205662270545
32 2 -2.1358934590548984 -1.1617544015304269 6.066966745590701
33 2 0.05365397723300627 -2.408806022637116 6.018919142461417
34 2 2.208132766464834 -1.1537634400661325 6.05529334228762
35 2 2.1877513241202564 1.2706348933875329 6.021648062214857
36 2 0.05008449810320492 2.530729287676401 6.001094718261778
37 1 0.06854060464764192 1.4872652132389965 9.050766450299829
38 1 1.221751754587126 0.7478817355208189 9.042748571272341
39 1 1.2822391217422673 -0.6486249995510603 9.006599972157996
40 1 0.01609834261510599 -1.3227882859672382 9.026287397385481
41 1 -1.1245079904174065 -0.6622300586740589 9.034692376087188
42 1 -1.202086775549919 0.7342383740212668 9.04192458044443
43 2 -2.091392908675192 1.2703642917004698 9.095874596309228
44 2 -2.097262380825331 -1.2225476012951566 9.059493356782985
45 2 0.007692632805585154 -2.4399776499926826 9.047767459563493
46 2 2.191447008989069 -1.1408525424102571 9.060656375220432
47 2 2.1840152445766825 1.3064369077732783 9.015104115963622
48 2 0.04432417040096618 2.5572424306660366 9.006664493013574
49 1 0.03253170862676076 1.4871141241960952 12.03229297399696
50 1 1.2126393502019692 0.7003253247897064 12.075576736924917
51 1 1.2653369478599106 -0.6784883819475626 12.043207089940358
52 1 0.0026358704109433976 -1.3398332260284256 12.069571660816612
53 1 -1.1575033463330677 -0.6095203579076124 12.052927238955819
54 1 -1.1133937783476184 0.7904828565377002 12.070828182325242
55 2 -2.0597458321181565 1.3205530194630235 12.00808993939814
56 2 -2.0973491530720336 -1.1762012621656075 12.027992572024388
57 2 0.015809014086533135 -2.3998527820667124 12.016549306780423
58 2 2.2219184679424555 -1.191557133413553 12.010589260576728
59 2 2.204900625808327 1.306799066903176 12.088556592539137
60 2 0.09478433931452174 2.480412102068247 12.062316789111607
61 1 0.0676077372520083 1.4181421620878127 15.046830337957143
62 1 1.2489072810836566 0.7860351022364689 15.048650958118694
63 1 1.2836441969583798 -0.6097104136588216 15.049924988116462
64 1 0.07168717418477401 -1.3857890981820262 15.080862813990695
65 1 -1.1483925664840589 -0.6623695173269836 15.051071866138786
66 1 -1.2015991949644318 0.758390703920552 15.045569228680138
67 2 -2.1362062230823082 1.2643906873605557 15.05371627307798
68 2 -2.1004078956022383 -1.1866067559359943 15.070816867825487
69 2 0.07205406445671339 -2.39433086701178 15.012143514857124
70 2 2.226574943719736 -1.2118153162194296 15.092327035946163
71 2 2.1854748563392947 1.328511616736507 15.02234924301109
72 2 0.09633116820651516 2.5316450950350933 15.079203038010155
73 1 0.019977822310413465 1.46691873539503 18.0893999334729
74 1 1.2113352665643398 0.7917171849072752 18.082545763568532
75 1 1.252915350358691 -0.6734900851611384 18.066320135817854
76 1 0.06361479268900676 -1.3024987488078414 18.080348982294584
77 1 -1.1785834531492483 -0.6358627781131181 18.01157199730644
78 1 -1.1791548320317045 0.7888766043047255 18.07419149825093
79 2 -2.1292428098362284 1.3176059996121923 18.003765388434687
80 2 -2.087028274737434 -1.1615657746822097 18.040358063546076
81 2 0.07336174880099092 -2.3937395993645625 18.01627545530192
82 2 2.1758744087292103 -1.2131605272949753 18.048954587276576
83 2 2.191195692516346 1.281616945065975 18.058756110472054
84 2 0.03677713314828172 2.5447145013369785 18.070699967404927
85 1 0.09911521276498661 1.3961296876910883 21.021481402261866
86 1 1.2755378942554345 0.7128083311416077 21.044132776333257
87 1 1.2076833285919608 -0.6322379542375584 21.059083193503415
88 1 0.028121066203670386 -1.3723026681839186 21.017793138335783
89 1 -1.1517746005251361 -0.6921764287792599 21.061923569846286
90 1 -1.1630399472262822 0.7647270541158393 21.036901427976265
91 2 -2.095405819308414 1.3254948405366307 21.014856705265974
92 2 -2.0674409199716632 -1.186816878758177 21.03114979934948
93 2 0.04445534857735665 -2.398887457969853 21.005187890852238
94 2 2.1841747192115264 -1.1578220489775775 21.07130475055797
95 2 2.189540384344011 1.3038145394988385 21.02423713317982
96 2 0.029464266676248442 2.485729251231741 21.022699166968003
97 1 0.03823353711621367 1.4032503892697548 24.070897780654697
98 1 1.2390723074399752 0.7697623348872089 24.072137864152644
99 1 1.2073716823808243 -0.6265589502773449 24.025317143069753
100 1 0.027951269294027116 -1.301556258010003 24.026152772954077
101 1 -1.1441142474693347 -0.6676805523896719 24.01335739112955
102 1 -1.196550828599064 0.7202953333855435 24.073862050617567
103 2 -2.143161314588211 1.297423853622604 24.04398427459755
104 2 -2.067589994093009 -1.2035973068326844 24.096234198930045
105 2 0.04745303646729761 -2.3919609886958155 24.0851190967468
106 2 2.243146721401932 -1.1539565329214148 24.055193379246536
107 2 2.245694289997687 1.3231008205051837 24.03864697245605
108 2 0.023973355281383113 2.5503768619462295 24.052260331004938
109 1 0.08776179849586191 1.485991665985839 27.046619114912545
110 1 1.2904940158027425 0.7171180949063297 27.01568308381447
111 1 1.211661814306468 -0.6200544322202269 27.007525728554707
112 1 0.02310554933377983 -1.3670954265895057 27.046155804408183
113 1 -1.136293009666241 -0.6343744091950146 27.059509209558332
114 1 -1.1479758512884592 0.7626475410826861 27.005250268707343
115 2 -2.0779770297071045 1.278586743687206 27.08021545550175
116 2 -2.1274553581143243 -1.2198770555067835 27.017739672164737
117 2 0.07071923621007623 -2.4709266467727464 27.09330655880979
118 2 2.2032049343843405 -1.171344161895317 27.0962246569082
119 2 2.220633624372404 1.2830120643647787 27.054201884000744
120 2 0.07202814323807118 2.554627161489154 27.01742895576925
121 1 0.04819878104666534 1.462022000865084 30.048574839827758
122 1 1.226428035371932 0.6977669406455848 30.092415223101302
123 1 1.2461195062434163 -0.6650166271702189 30.05077701821431
124 1 0.0754014367231053 -1.35042341225127 30.021511318221766
125 1 -1.1398913297878388 -0.6207468165780414 30.064925491967635
126 1 -1.1543869924744605 0.7385306818687656 30.04926605198877
127 2 -2.0693127560161733 1.2489182219757555 30.090229815529984
128 2 -2.073579470450711 -1.1924656399784588 30.08997533280549
129 2 0.04898084262738998 -2.388963607880906 30.004576733329227
130 2 2.204584329875706 -1.1765731793008838 30.03356667462551
131 2 2.171078637549052 1.2525144684413871 30.032710765695143
132 2 0.06726665692011145 2.5068903836919065 30.022348273412515
133 1 0.09840952548807802 1.4887492406873415 33.09920966546226
134 1 1.216462137905331 0.737875957189616 33.03060388436335
135 1 1.2537894095768594 -0.6969014018404436 33.017064188912094
136 1 0.06106886738616314 -1.3602678722712938 33.02701701479491
137 1 -1.1156858655189459 -0.6884849338831508 33.0110614922829
138 1 -1.1563450340979975 0.6997064869083498 33.09921703949782
139 2 -2.064582712385679 1.2691425864134416 33.02074239180569
140 2 -2.1000109199290375 -1.1476881286516027 33.08553728908225
141 2 0.04499869691014774 -2.455837456122288 33.00234534832197
142 2 2.1541179966358492 -1.1784565801741842 33.031900869482996
143 2 2.239205877990803 1.271922546208972 33.05443964202795
144 2 0.04663508402021008 2.552963476940537 33.04057127138101
145 1 0.013297466177844497 1.447619449013298 36.04558122370337
146 1 1.2806578255004382 0.7147871846262671 36.01816444161382
147 1 1.2129787158963938 -0.6057949820328999 36.07355142752897
148 1 0.07766212089098701 -1.3490145456266447 36.07144437063315
149 1 -1.134429568773926 -0.6563044329257335 36.01032890956039
150 1 -1.1599930759986161 0.7357692620105475 36.089377533942276
151 2 -2.1314688775177744 1.3012521906098067 36.09527318843111
152 2 -2.1361342322797188 -1.1614110870534098 36.078106447652054
153 2 0.02835726955795084 -2.452625818342112 36.053737841526726
154 2 2.1491242898203566 -1.2052459034229204 36.01613235579557
155 2 2.1843402615879737 1.2948296635232606 36.06920332073687
156 2 0.00044857774780175945 2.515071067390589 36.05271241007159
157 1 0.041117983542070205 1.4118041548863163 39.043222435118935
158 1 1.2722407908789193 0.7533160530794842 39.02897288231076
159 1 1.2751462415926478 -0.670782929307068 39.01118994834535
160 1 0.009944626665904621 -1.3623368533110516 39.09040628182096
161 1 -1.1627109673558484 -0.6157625732594623 39.03610572339177
162 1 -1.1696988361284388 0.70980933104645 39.04579333155633
163 2 -2.127692624274313 1.3035809685468582 39.04655258665414
164 2 -2.1148601077933247 -1.2201582446679222 39.09430035458493
165 2 0.06840261209093454 -2.388940339567288 39.084736193100646
166 2 2.2317544397420415 -1.143592449212569 39.074558888468815
167 2 2.168255780438115 1.2559702947717049 39.03905531215639
168 2 0.09689101595376154 2.4999474902568535 39.0583140871754
169 1 0.09758223660959948 1.4613358761699957 42.0157910519316
170 1 1.2119099707866772 0.7946775003728503 42.05798694165094
171 1 1.2075680863782163 -0.62741920246183 42.01892376581177
172 1 0.029662172194815428 -1.3611737301055524 42.00915523198456
173 1 -1.1365683948249987 -0.6732746426825641 42.001865092283786
174 1 -1.1218390353479062 0.7699689270268015 42.049013771564184
175 2 -2.0636728078390907 1.339107557822526 42.0643857417466
176 2 -2.0564912904177737 -1.2152655616705665 42.08371587327165
177 2 0.09062887116808661 -2.4051838976246587 42.0570586557798
178 2 2.172302837146292 -1.2126410040783493 42.038964582822786
179 2 2.18353325074679 1.275341636903253 42.016507415983796
180 2 0.013401706389323798 2.506395736383309 42.02341622397363
181 1 0.09817445315861928 1.462858060413999 45.03206967222597
182 1 1.300674665506902 0.7581678760107157 45.0126858657235
183 1 1.2808908814044024 -0.6589730603223625 45.0366675664944
184 1 0.02165558423059029 -1.3113833049670542 45.00155173979464
185 1 -1.1668946010339158 -0.6350782840045411 45.04504416413607
186 1 -1.117887313086561 0.7217786363428362 45.00302975416548
187 2 -2.1051251156069704 1.282397995338714 45.070846921513805
188 2 -2.128233710127304 -1.2174055490496725 45.0755375900175
189 2 0.08074896644644126 -2.459065900225634 45.05301200902813
190 2 2.2428049001784274 -1.1685129074093445 45.001898042352465
191 2 2.206317224069995 1.2634606951270548 45.00385800773412
192 2 0.06350067076333578 2.555972649204035 45.003624359317634
193 1 0.04597462473116648 1.409120084979057 48.05127749261972
194 1 1.3064909148057038 0.7957345177410862 48.09098124287936
195 1 1.2188214131955346 -0.6485776701883126 48.0848332875693
196 1 0.07730982052702723 -1.2963373506874698 48.02162726476065
197 1 -1.1360756970673846 -0.624766703539609 48.089893317895765
198 1 -1.11905971461067 0.7036323567923914 48.03372692368679
199 2 -2.136724753560417 1.275054656062646 48.01659898444033
200 2 -2.077785906796279 -1.19918900698401 48.07219329154012
201 2 0.02832375973077036 -2.471603014524098 48.02362256964665
202 2 2.167631843409556 -1.1997167821612251 48.04318771447698
203 2 2.227680672231115 1.3042402057759683 48.04598294482771
204 2 0.05766810742707218 2.542703237392618 48.04127214915219
205 1 0.07980733418980307 1.485868955563779 51.078301322880954
206 1 1.2272399850324351 0.7830506479348566 51.0656872853157
207 1 1.2112146250531683 -0.6689835675447611 51.07285852047448
208 1 0.04885305017749654 -1.340849232309038 51.02234471253757
209 1 -1.1774961881780446 -0.6723510613129882 51.06427924334046
210 1 -1.1345992745003912 0.7312813991821324 51.02272841060461
211 2 -2.049735548782631 1.3317811783810916 51.04126625024773
212 2 -2.096538148027036 -1.163339319853956 51.00182929568908
213 2 0.08873108076937858 -2.394777901654574 51.01329416205044
214 2 2.1493665478305446 -1.1995420060719981 51.06221295830078
215 2 2.209978965647501 1.319897651814432 51.01933536836403
216 2 0.044211245201753416 2.56828967829658 51.03581976220298
217 1 0.09285796703689013 1.408443131407771 54.09288951128911
218 1 1.2653998002177014 0.697162540655574 54.09394294508961
219 1 1.2565592728725983 -0.6284459773984257 54.00781650066664
220 1 0.030873719534240264 -1.3745790488427512 54.05673108834341
221 1 -1.1090446381754233 -0.6296681932058479 54.06598769932896
222 1 -1.124528098679415 0.7382645533781393 54.00265246470255
223 2 -2.1430046192690044 1.2909242086128117 54.02018743318962
224 2 -2.052367800459391 -1.1792263938323524 54.0925850377868
225 2 0.08841056688380343 -2.4621880970308023 54.003331786389666
226 2 2.1830489170734233 -1.1856713583243867 54.023408796340796
227 2 2.1535056153499657 1.3180464971369301 54.00068048138978
228 2 0.0715923583799962 2.536228319849734 54.04360319623474
229 1 0.0525955220770411 1.4250524305157504 57.0348354943674
230 1 1.2187856891708677 0.6989165136369513 57.04113408838927
231 1 1.2268390591768963 -0.6072342219648986 57.08080599992952
232 1 0.03833120974263772 -1.3579784497052054 57.08425612366805
233 1 -1.1155061926494856 -0.6180264959179712 57.0896174858111
234 1 -1.1774072644169893 0.7842971798555083 57.035986453165656
235 2 -2.0878475124544704 1.2891797237483926 57.031719971850954
236 2 -2.13758810956517 -1.2132034604547974 57.024616104572765
237 2 0.06480754545825117 -2.3821345128211475 57.01168371106086
238 2 2.2052947171813613 -1.1973072065622679 57.01158052799873
239 2 2.2335063781817963 1.3146757350156875 57.04058054554135
240 2 0.07989933629533197 2.5308859895849993 57.041775547088584
241 1 0.03732506272281817 1.4425040256988677 60.026432801965235
242 1 1.233673100785739 0.7560760447656627 60.09974779533035
243 1 1.2552096185239623 -0.6238797017583966 60.0879787387616
244 1 0.006195384756594813 -1.3622271606517407 60.06190958892218
245 1 -1.187968675514426 -0.6860202380608658 60.07275392595181
246 1 -1.1905198881025776 0.77475652578693 60.078127856766415
247 2 -2.137436826329461 1.2955051918726461 60.03534083303167
248 2 -2.1229284751964386 -1.1672284381774256 60.00815560189217
249 2 0.000570549969816081 -2.4627023189690234 60.09654189722901
250 2 2.1695640369070834 -1.163553301946923 60.03531992039471
251 2 2.2223025631073665 1.3116749565060666 60.0664427146304
252 2 0.0636985065477927 2.5028351585989377 60.05854227992903
253 1 0.002181271858292122 1.4570303066156034 63.038221549413066
254 1 1.226339172300254 0.7599068074585388 63.06869750487768
255 1 1.2506074793682813 -0.6200072861394486 63.065941418011484
256 1 0.07831569336227792 -1.312837847050498 63.08291470587121
257 1 -1.1618839276031776 -0.6048593257835944 63.037143965179354
258 1 -1.1297503838521616 0.7275074103808488 63.05915075529022
259 2 -2.067195083237049 1.274484181936306 63.07428912662082
260 2 -2.103885324931378 -1.1626922548064498 63.0206317864415
261 2 0.07962339867316913 -2.434369737249065 63.0722162271061
262 2 2.193477979305088 -1.1702032731999594 63.08325310829145
263 2 2.214646277935433 1.3209106973023723 63.03253324836016
264 2 0.062491755067527646 2.4935004665907234 63.076645039181905
265 1 0.051810320538733724 1.4385378607642012 66.09104969204357
266 1 1.231304618819332 0.7297650339575533 66.00356443935571
267 1 1.2574826945591044 -0.6357898680538041 66.01350371983874
268 1 0.05342952534421666 -1.3221819368194292 66.05496406910056
269 1 -1.128831375381295 -0.610580033282458 66.03415952769002
270 1 -1.199819358071117 0.7820542557636351 66.08274470899369
271 2 -2.1373577853108765 1.2921263789941568 66.03173345273225
272 2 -2.0576474349530938 -1.2199983466137287 66.06000143640547
273 2 0.019015036676848687 -2.4458186617340574 66.0562011782398
274 2 2.175355593822333 -1.142722867921398 66.04691014595988
275 2 2.178075111674041 1.2923499212833285 66.01912007385344
276 2 0.037768060894329526 2.549205283364296 66.09231061111774
277 1 0.008171172044050734 1.467552956191843 69.09969087703566
278 1 1.2329843986531392 0.7659373646032631 69.00998477147424
279 1 1.2972545679427265 -0.6072686012801197 69.00416391761904
280 1 0.09166033247252682 -1.3030082615562493 69.0530424472603
281 1 -1.1499228325876336 -0.6124311895427146 69.06603913618247
282 1 -1.1138615904763767 0.7013210145628016 69.08003927702796
283 2 -2.0895355860206473 1.3004878211388131 69.00149787497456
284 2 -2.0474828069294215 -1.2364940982379178 69.0019566860516
285 2 0.09244260761743248 -2.443941346988556 69.01457758350067
286 2 2.2220655362536075 -1.1640099785723204 69.0634737947979
287 2 2.149601264452103 1.3035223578851516 69.05776821636282
288 2 0.03450171938605057 2.516249544951633 69.03014599615481
289 1 0.030242294511807002 1.4828515817873267 72.02075908384727
290 1 1.24535969135297 0.7731580010116663 72.01097960556011
291 1 1.2733402461736592 -0.6195854238780991 72.05414654110685
292 1 0.06959621689467436 -1.3155204888785637 72.07513452419177
293 1 -1.1237648932381867 -0.6378649571275942 72.03672638640359
294 1 -1.1190891957280982 0.7397383957420033 72.05617024446379
295 2 -2.09687351895432 1.2899636210981655 72.07616242763265
296 2 -2.0795862872193718 -1.2248218038139351 72.04553011116859
297 2 0.08570492603838413 -2.4480761084125215 72.02362418219053
298 2 2.178584023383933 -1.2105346879972465 72.01873908784393
299 2 2.212580914759151 1.3158712711864187 72.05100001707764
300 2 0.04086410783599281 2.515228952617621 72.00020297457941
