# Supplementary material for: Recent Developments in DFTB+, a Software Package for Efficient Atomistic Quantum Mechanical Simulations
Source: J Phys Chem A. 2025 Jun 6;129(24):5373–90. doi: 10.1021/acs.jpca.5c01146 (PMC12186617; doi:10.1021/acs.jpca.5c01146)
Supplement: Supplementary file 1 [file jp5c01146_si_001.zip › Figure 6/mg_porph.xyz]

37

N     6.5314680810E-01  -4.0544647940E-12  -1.9604601260E+00
N     1.9596903160E+00   1.1564344190E-12   6.5442213790E-01
C    -1.4500027230E-01  -4.5323196900E-12  -3.0753344270E+00
C     6.9669310110E-01  -6.9717965680E-12  -4.2521064280E+00
C     1.9948234400E+00   6.1245409680E-12  -3.8188312120E+00
C     1.9610031540E+00   2.7796685760E-12  -2.3723676720E+00
C     3.0843020000E+00   2.9084301180E-13  -1.5408175550E+00
C     3.0749248850E+00   3.1984954340E-12  -1.4330074980E-01
C     4.2513977910E+00  -1.7155536780E-12   6.9919072290E-01
C     3.8172874430E+00   5.4173385870E-13   1.9971183310E+00
C     2.3708029090E+00   2.5047310480E-12   1.9623984060E+00
C    -1.5425022960E+00   1.2546570320E-12  -3.0852412810E+00
H     3.4135447650E-01  -2.5031233120E-12  -5.2867822200E+00
H     2.9001393180E+00   1.1474877790E-12  -4.4330435910E+00
H     5.2866749520E+00  -1.9402067400E-12   3.4519548700E-01
H     4.4308057800E+00  -1.2090520430E-12   2.9029887980E+00
C     1.5384435990E+00  -2.8950518360E-12   3.0850194570E+00
C     1.4092696530E-01  -7.6156988080E-15   3.0756081460E+00
N    -6.5727153220E-01   5.4488368770E-12   1.9607655010E+00
C    -1.9651520640E+00   6.6951558700E-12   2.3725606660E+00
C    -1.9989606960E+00  -2.4031307490E-12   3.8190708650E+00
C    -7.0083848690E-01  -1.7182021010E-12   4.2523812040E+00
H    -3.4611115520E-01  -1.1045780510E-12   5.2872871090E+00
H    -2.9040342530E+00  -8.6063285390E-13   4.4336759020E+00
C    -3.0881766600E+00   2.0970534210E-12   1.5405859470E+00
C    -3.0788832410E+00   4.9885168950E-13   1.4302930470E-01
N    -1.9638034890E+00   1.3985391200E-12  -6.5485034440E-01
C    -2.3750867790E+00   8.9057338750E-13  -1.9628103740E+00
C    -3.8215992340E+00  -3.1104991940E-14  -1.9973190610E+00
C    -4.2554460460E+00  -3.2702785930E-12  -6.9933211720E-01
H    -5.2907038550E+00   8.5004278450E-13  -3.4559183610E-01
H    -4.4353926470E+00  -1.9441995780E-12  -2.9030063210E+00
Mg   -2.0587922630E-03   2.1980952910E-12   1.3833941310E-04
H    -4.0713380750E+00  -4.9124218480E-12   2.0313422640E+00
H     2.0293758500E+00   6.7406540670E-13   4.0680903230E+00
H     4.0675056330E+00   6.0841310460E-13  -2.0316132610E+00
H    -2.0335216370E+00   1.7155140450E-12  -4.0682779060E+00
