# Supplementary material for: Recent Developments in DFTB+, a Software Package for Efficient Atomistic Quantum Mechanical Simulations
Source: J Phys Chem A. 2025 Jun 6;129(24):5373–90. doi: 10.1021/acs.jpca.5c01146 (PMC12186617; doi:10.1021/acs.jpca.5c01146)
Supplement: Supplementary file 1 [file jp5c01146_si_001.zip › Figure 7/graphene.gen]

 2  S
 C
    1  1    0.1426696416E+01    0.1762514298E-15    0.6862499620E-18
    2  1   -0.1426696416E+01   -0.1762514298E-15   -0.6862499620E-18
    0.0000000000E+00    0.0000000000E+00    0.0000000000E+00
    0.2140090513E+01   -0.1235794432E+01    0.0000000000E+00
    0.2140090513E+01    0.1235794432E+01    0.0000000000E+00
    0.0000000000E+00    0.0000000000E+00    0.4997791019E+02
