# Supplementary material for: Recent Developments in DFTB+, a Software Package for Efficient Atomistic Quantum Mechanical Simulations
Source: J Phys Chem A. 2025 Jun 6;129(24):5373–90. doi: 10.1021/acs.jpca.5c01146 (PMC12186617; doi:10.1021/acs.jpca.5c01146)
Supplement: Supplementary file 1 [file jp5c01146_si_001.zip › Figure 7/graphene.xyz]

2

C     1.4266964160E+00   1.7625142980E-16   6.8624996200E-19
C    -1.4266964160E+00  -1.7625142980E-16  -6.8624996200E-19
