# Supplementary material for: Recent Developments in DFTB+, a Software Package for Efficient Atomistic Quantum Mechanical Simulations
Source: J Phys Chem A. 2025 Jun 6;129(24):5373–90. doi: 10.1021/acs.jpca.5c01146 (PMC12186617; doi:10.1021/acs.jpca.5c01146)
Supplement: Supplementary file 1 [file jp5c01146_si_001.zip › Figure 8/Ico_Ag5083.xyz]

5083
Ag	0.0	0.0	0.0
Ag	2.4601389059808616	0.0	-1.5204494609421544
Ag	2.4601389059808616	0.0	1.5204494609421544
Ag	-2.4601389059808616	0.0	-1.5204494609421544
Ag	-2.4601389059808616	0.0	1.5204494609421544
Ag	-1.5204494609421544	2.4601389059808616	0.0
Ag	1.5204494609421544	2.4601389059808616	0.0
Ag	-1.5204494609421544	-2.4601389059808616	0.0
Ag	1.5204494609421544	-2.4601389059808616	0.0
Ag	0.0	-1.5204494609421544	2.4601389059808616
Ag	0.0	1.5204494609421544	2.4601389059808616
Ag	0.0	-1.5204494609421544	-2.4601389059808616
Ag	0.0	1.5204494609421544	-2.4601389059808616
Ag	4.920277811961723	0.0	-3.0408989218843088
Ag	4.920277811961723	0.0	0.0
Ag	4.920277811961723	0.0	3.0408989218843088
Ag	-4.920277811961723	0.0	-3.0408989218843088
Ag	-4.920277811961723	0.0	0.0
Ag	-4.920277811961723	0.0	3.0408989218843088
Ag	-3.0408989218843088	4.920277811961723	0.0
Ag	0.0	4.920277811961723	0.0
Ag	3.0408989218843088	4.920277811961723	0.0
Ag	-3.0408989218843088	-4.920277811961723	0.0
Ag	0.0	-4.920277811961723	0.0
Ag	3.0408989218843088	-4.920277811961723	0.0
Ag	0.0	-3.0408989218843088	4.920277811961723
Ag	0.0	0.0	4.920277811961723
Ag	0.0	3.0408989218843088	4.920277811961723
Ag	0.0	-3.0408989218843088	-4.920277811961723
Ag	0.0	0.0	-4.920277811961723
Ag	0.0	3.0408989218843088	-4.920277811961723
Ag	2.4601389059808616	-1.5204494609421544	3.980588366923016
Ag	2.4601389059808616	1.5204494609421544	3.980588366923016
Ag	2.4601389059808616	-1.5204494609421544	-3.980588366923016
Ag	2.4601389059808616	1.5204494609421544	-3.980588366923016
Ag	-2.4601389059808616	-1.5204494609421544	3.980588366923016
Ag	-2.4601389059808616	1.5204494609421544	3.980588366923016
Ag	-2.4601389059808616	-1.5204494609421544	-3.980588366923016
Ag	-2.4601389059808616	1.5204494609421544	-3.980588366923016
Ag	3.980588366923016	2.4601389059808616	-1.5204494609421544
Ag	3.980588366923016	2.4601389059808616	1.5204494609421544
Ag	-3.980588366923016	2.4601389059808616	-1.5204494609421544
Ag	-3.980588366923016	2.4601389059808616	1.5204494609421544
Ag	3.980588366923016	-2.4601389059808616	-1.5204494609421544
Ag	3.980588366923016	-2.4601389059808616	1.5204494609421544
Ag	-3.980588366923016	-2.4601389059808616	-1.5204494609421544
Ag	-3.980588366923016	-2.4601389059808616	1.5204494609421544
Ag	-1.5204494609421544	3.980588366923016	2.4601389059808616
Ag	1.5204494609421544	3.980588366923016	2.4601389059808616
Ag	-1.5204494609421544	-3.980588366923016	2.4601389059808616
Ag	1.5204494609421544	-3.980588366923016	2.4601389059808616
Ag	-1.5204494609421544	3.980588366923016	-2.4601389059808616
Ag	1.5204494609421544	3.980588366923016	-2.4601389059808616
Ag	-1.5204494609421544	-3.980588366923016	-2.4601389059808616
Ag	1.5204494609421544	-3.980588366923016	-2.4601389059808616
Ag	7.380416717942585	0.0	-4.561348382826463
Ag	7.380416717942585	0.0	-1.5204494609421544
Ag	7.380416717942585	0.0	1.5204494609421544
Ag	7.380416717942585	0.0	4.561348382826463
Ag	-7.380416717942585	0.0	-4.561348382826463
Ag	-7.380416717942585	0.0	-1.5204494609421544
Ag	-7.380416717942585	0.0	1.5204494609421544
Ag	-7.380416717942585	0.0	4.561348382826463
Ag	-4.561348382826463	7.380416717942585	0.0
Ag	-1.5204494609421544	7.380416717942585	0.0
Ag	1.5204494609421544	7.380416717942585	0.0
Ag	4.561348382826463	7.380416717942585	0.0
Ag	-4.561348382826463	-7.380416717942585	0.0
Ag	-1.5204494609421544	-7.380416717942585	0.0
Ag	1.5204494609421544	-7.380416717942585	0.0
Ag	4.561348382826463	-7.380416717942585	0.0
Ag	0.0	-4.561348382826463	7.380416717942585
Ag	0.0	-1.5204494609421544	7.380416717942585
Ag	0.0	1.5204494609421544	7.380416717942585
Ag	0.0	4.561348382826463	7.380416717942585
Ag	0.0	-4.561348382826463	-7.380416717942585
Ag	0.0	-1.5204494609421544	-7.380416717942585
Ag	0.0	1.5204494609421544	-7.380416717942585
Ag	0.0	4.561348382826463	-7.380416717942585
Ag	4.920277811961723	-1.5204494609421544	5.50103782786517
Ag	2.4601389059808616	-3.0408989218843088	6.440727272903877
Ag	4.920277811961723	1.5204494609421544	5.50103782786517
Ag	2.4601389059808616	0.0	6.440727272903877
Ag	2.4601389059808616	3.0408989218843088	6.440727272903877
Ag	4.920277811961723	-1.5204494609421544	-5.50103782786517
Ag	2.4601389059808616	-3.0408989218843088	-6.440727272903877
Ag	4.920277811961723	1.5204494609421544	-5.50103782786517
Ag	2.4601389059808616	0.0	-6.440727272903877
Ag	2.4601389059808616	3.0408989218843088	-6.440727272903877
Ag	-4.920277811961723	-1.5204494609421544	5.50103782786517
Ag	-2.4601389059808616	-3.0408989218843088	6.440727272903877
Ag	-4.920277811961723	1.5204494609421544	5.50103782786517
Ag	-2.4601389059808616	0.0	6.440727272903877
Ag	-2.4601389059808616	3.0408989218843088	6.440727272903877
Ag	-4.920277811961723	-1.5204494609421544	-5.50103782786517
Ag	-2.4601389059808616	-3.0408989218843088	-6.440727272903877
Ag	-4.920277811961723	1.5204494609421544	-5.50103782786517
Ag	-2.4601389059808616	0.0	-6.440727272903877
Ag	-2.4601389059808616	3.0408989218843088	-6.440727272903877
Ag	5.50103782786517	4.920277811961723	-1.5204494609421544
Ag	6.440727272903877	2.4601389059808616	-3.0408989218843088
Ag	5.50103782786517	4.920277811961723	1.5204494609421544
Ag	6.440727272903877	2.4601389059808616	0.0
Ag	6.440727272903877	2.4601389059808616	3.0408989218843088
Ag	-5.50103782786517	4.920277811961723	-1.5204494609421544
Ag	-6.440727272903877	2.4601389059808616	-3.0408989218843088
Ag	-5.50103782786517	4.920277811961723	1.5204494609421544
Ag	-6.440727272903877	2.4601389059808616	0.0
Ag	-6.440727272903877	2.4601389059808616	3.0408989218843088
Ag	5.50103782786517	-4.920277811961723	-1.5204494609421544
Ag	6.440727272903877	-2.4601389059808616	-3.0408989218843088
Ag	5.50103782786517	-4.920277811961723	1.5204494609421544
Ag	6.440727272903877	-2.4601389059808616	0.0
Ag	6.440727272903877	-2.4601389059808616	3.0408989218843088
Ag	-5.50103782786517	-4.920277811961723	-1.5204494609421544
Ag	-6.440727272903877	-2.4601389059808616	-3.0408989218843088
Ag	-5.50103782786517	-4.920277811961723	1.5204494609421544
Ag	-6.440727272903877	-2.4601389059808616	0.0
Ag	-6.440727272903877	-2.4601389059808616	3.0408989218843088
Ag	-1.5204494609421544	5.50103782786517	4.920277811961723
Ag	-3.0408989218843088	6.440727272903877	2.4601389059808616
Ag	1.5204494609421544	5.50103782786517	4.920277811961723
Ag	0.0	6.440727272903877	2.4601389059808616
Ag	3.0408989218843088	6.440727272903877	2.4601389059808616
Ag	-1.5204494609421544	-5.50103782786517	4.920277811961723
Ag	-3.0408989218843088	-6.440727272903877	2.4601389059808616
Ag	1.5204494609421544	-5.50103782786517	4.920277811961723
Ag	0.0	-6.440727272903877	2.4601389059808616
Ag	3.0408989218843088	-6.440727272903877	2.4601389059808616
Ag	-1.5204494609421544	5.50103782786517	-4.920277811961723
Ag	-3.0408989218843088	6.440727272903877	-2.4601389059808616
Ag	1.5204494609421544	5.50103782786517	-4.920277811961723
Ag	0.0	6.440727272903877	-2.4601389059808616
Ag	3.0408989218843088	6.440727272903877	-2.4601389059808616
Ag	-1.5204494609421544	-5.50103782786517	-4.920277811961723
Ag	-3.0408989218843088	-6.440727272903877	-2.4601389059808616
Ag	1.5204494609421544	-5.50103782786517	-4.920277811961723
Ag	0.0	-6.440727272903877	-2.4601389059808616
Ag	3.0408989218843088	-6.440727272903877	-2.4601389059808616
Ag	3.980588366923016	-3.980588366923016	3.980588366923016
Ag	3.980588366923016	3.980588366923016	3.980588366923016
Ag	3.980588366923016	-3.980588366923016	-3.980588366923016
Ag	3.980588366923016	3.980588366923016	-3.980588366923016
Ag	-3.980588366923016	-3.980588366923016	3.980588366923016
Ag	-3.980588366923016	3.980588366923016	3.980588366923016
Ag	-3.980588366923016	-3.980588366923016	-3.980588366923016
Ag	-3.980588366923016	3.980588366923016	-3.980588366923016
Ag	9.840555623923446	0.0	-6.0817978437686175
Ag	9.840555623923446	0.0	-3.0408989218843088
Ag	9.840555623923446	0.0	0.0
Ag	9.840555623923446	0.0	3.0408989218843088
Ag	9.840555623923446	0.0	6.0817978437686175
Ag	-9.840555623923446	0.0	-6.0817978437686175
Ag	-9.840555623923446	0.0	-3.0408989218843088
Ag	-9.840555623923446	0.0	0.0
Ag	-9.840555623923446	0.0	3.0408989218843088
Ag	-9.840555623923446	0.0	6.0817978437686175
Ag	-6.0817978437686175	9.840555623923446	0.0
Ag	-3.0408989218843088	9.840555623923446	0.0
Ag	0.0	9.840555623923446	0.0
Ag	3.0408989218843088	9.840555623923446	0.0
Ag	6.0817978437686175	9.840555623923446	0.0
Ag	-6.0817978437686175	-9.840555623923446	0.0
Ag	-3.0408989218843088	-9.840555623923446	0.0
Ag	0.0	-9.840555623923446	0.0
Ag	3.0408989218843088	-9.840555623923446	0.0
Ag	6.0817978437686175	-9.840555623923446	0.0
Ag	0.0	-6.0817978437686175	9.840555623923446
Ag	0.0	-3.0408989218843088	9.840555623923446
Ag	0.0	0.0	9.840555623923446
Ag	0.0	3.0408989218843088	9.840555623923446
Ag	0.0	6.0817978437686175	9.840555623923446
Ag	0.0	-6.0817978437686175	-9.840555623923446
Ag	0.0	-3.0408989218843088	-9.840555623923446
Ag	0.0	0.0	-9.840555623923446
Ag	0.0	3.0408989218843088	-9.840555623923446
Ag	0.0	6.0817978437686175	-9.840555623923446
Ag	7.380416717942585	-1.5204494609421544	7.021487288807324
Ag	4.920277811961723	-3.0408989218843088	7.961176733846032
Ag	2.4601389059808616	-4.561348382826463	8.900866178884739
Ag	7.380416717942585	1.5204494609421544	7.021487288807324
Ag	4.920277811961723	0.0	7.961176733846032
Ag	2.4601389059808616	-1.5204494609421544	8.900866178884739
Ag	4.920277811961723	3.0408989218843088	7.961176733846032
Ag	2.4601389059808616	1.5204494609421544	8.900866178884739
Ag	2.4601389059808616	4.561348382826463	8.900866178884739
Ag	7.380416717942585	-1.5204494609421544	-7.021487288807324
Ag	4.920277811961723	-3.0408989218843088	-7.961176733846032
Ag	2.4601389059808616	-4.561348382826463	-8.900866178884739
Ag	7.380416717942585	1.5204494609421544	-7.021487288807324
Ag	4.920277811961723	0.0	-7.961176733846032
Ag	2.4601389059808616	-1.5204494609421544	-8.900866178884739
Ag	4.920277811961723	3.0408989218843088	-7.961176733846032
Ag	2.4601389059808616	1.5204494609421544	-8.900866178884739
Ag	2.4601389059808616	4.561348382826463	-8.900866178884739
Ag	-7.380416717942585	-1.5204494609421544	7.021487288807324
Ag	-4.920277811961723	-3.0408989218843088	7.961176733846032
Ag	-2.4601389059808616	-4.561348382826463	8.900866178884739
Ag	-7.380416717942585	1.5204494609421544	7.021487288807324
Ag	-4.920277811961723	0.0	7.961176733846032
Ag	-2.4601389059808616	-1.5204494609421544	8.900866178884739
Ag	-4.920277811961723	3.0408989218843088	7.961176733846032
Ag	-2.4601389059808616	1.5204494609421544	8.900866178884739
Ag	-2.4601389059808616	4.561348382826463	8.900866178884739
Ag	-7.380416717942585	-1.5204494609421544	-7.021487288807324
Ag	-4.920277811961723	-3.0408989218843088	-7.961176733846032
Ag	-2.4601389059808616	-4.561348382826463	-8.900866178884739
Ag	-7.380416717942585	1.5204494609421544	-7.021487288807324
Ag	-4.920277811961723	0.0	-7.961176733846032
Ag	-2.4601389059808616	-1.5204494609421544	-8.900866178884739
Ag	-4.920277811961723	3.0408989218843088	-7.961176733846032
Ag	-2.4601389059808616	1.5204494609421544	-8.900866178884739
Ag	-2.4601389059808616	4.561348382826463	-8.900866178884739
Ag	7.021487288807324	7.380416717942585	-1.5204494609421544
Ag	7.961176733846032	4.920277811961723	-3.0408989218843088
Ag	8.900866178884739	2.4601389059808616	-4.561348382826463
Ag	7.021487288807324	7.380416717942585	1.5204494609421544
Ag	7.961176733846032	4.920277811961723	0.0
Ag	8.900866178884739	2.4601389059808616	-1.5204494609421544
Ag	7.961176733846032	4.920277811961723	3.0408989218843088
Ag	8.900866178884739	2.4601389059808616	1.5204494609421544
Ag	8.900866178884739	2.4601389059808616	4.561348382826463
Ag	-7.021487288807324	7.380416717942585	-1.5204494609421544
Ag	-7.961176733846032	4.920277811961723	-3.0408989218843088
Ag	-8.900866178884739	2.4601389059808616	-4.561348382826463
Ag	-7.021487288807324	7.380416717942585	1.5204494609421544
Ag	-7.961176733846032	4.920277811961723	0.0
Ag	-8.900866178884739	2.4601389059808616	-1.5204494609421544
Ag	-7.961176733846032	4.920277811961723	3.0408989218843088
Ag	-8.900866178884739	2.4601389059808616	1.5204494609421544
Ag	-8.900866178884739	2.4601389059808616	4.561348382826463
Ag	7.021487288807324	-7.380416717942585	-1.5204494609421544
Ag	7.961176733846032	-4.920277811961723	-3.0408989218843088
Ag	8.900866178884739	-2.4601389059808616	-4.561348382826463
Ag	7.021487288807324	-7.380416717942585	1.5204494609421544
Ag	7.961176733846032	-4.920277811961723	0.0
Ag	8.900866178884739	-2.4601389059808616	-1.5204494609421544
Ag	7.961176733846032	-4.920277811961723	3.0408989218843088
Ag	8.900866178884739	-2.4601389059808616	1.5204494609421544
Ag	8.900866178884739	-2.4601389059808616	4.561348382826463
Ag	-7.021487288807324	-7.380416717942585	-1.5204494609421544
Ag	-7.961176733846032	-4.920277811961723	-3.0408989218843088
Ag	-8.900866178884739	-2.4601389059808616	-4.561348382826463
Ag	-7.021487288807324	-7.380416717942585	1.5204494609421544
Ag	-7.961176733846032	-4.920277811961723	0.0
Ag	-8.900866178884739	-2.4601389059808616	-1.5204494609421544
Ag	-7.961176733846032	-4.920277811961723	3.0408989218843088
Ag	-8.900866178884739	-2.4601389059808616	1.5204494609421544
Ag	-8.900866178884739	-2.4601389059808616	4.561348382826463
Ag	-1.5204494609421544	7.021487288807324	7.380416717942585
Ag	-3.0408989218843088	7.961176733846032	4.920277811961723
Ag	-4.561348382826463	8.900866178884739	2.4601389059808616
Ag	1.5204494609421544	7.021487288807324	7.380416717942585
Ag	0.0	7.961176733846032	4.920277811961723
Ag	-1.5204494609421544	8.900866178884739	2.4601389059808616
Ag	3.0408989218843088	7.961176733846032	4.920277811961723
Ag	1.5204494609421544	8.900866178884739	2.4601389059808616
Ag	4.561348382826463	8.900866178884739	2.4601389059808616
Ag	-1.5204494609421544	-7.021487288807324	7.380416717942585
Ag	-3.0408989218843088	-7.961176733846032	4.920277811961723
Ag	-4.561348382826463	-8.900866178884739	2.4601389059808616
Ag	1.5204494609421544	-7.021487288807324	7.380416717942585
Ag	0.0	-7.961176733846032	4.920277811961723
Ag	-1.5204494609421544	-8.900866178884739	2.4601389059808616
Ag	3.0408989218843088	-7.961176733846032	4.920277811961723
Ag	1.5204494609421544	-8.900866178884739	2.4601389059808616
Ag	4.561348382826463	-8.900866178884739	2.4601389059808616
Ag	-1.5204494609421544	7.021487288807324	-7.380416717942585
Ag	-3.0408989218843088	7.961176733846032	-4.920277811961723
Ag	-4.561348382826463	8.900866178884739	-2.4601389059808616
Ag	1.5204494609421544	7.021487288807324	-7.380416717942585
Ag	0.0	7.961176733846032	-4.920277811961723
Ag	-1.5204494609421544	8.900866178884739	-2.4601389059808616
Ag	3.0408989218843088	7.961176733846032	-4.920277811961723
Ag	1.5204494609421544	8.900866178884739	-2.4601389059808616
Ag	4.561348382826463	8.900866178884739	-2.4601389059808616
Ag	-1.5204494609421544	-7.021487288807324	-7.380416717942585
Ag	-3.0408989218843088	-7.961176733846032	-4.920277811961723
Ag	-4.561348382826463	-8.900866178884739	-2.4601389059808616
Ag	1.5204494609421544	-7.021487288807324	-7.380416717942585
Ag	0.0	-7.961176733846032	-4.920277811961723
Ag	-1.5204494609421544	-8.900866178884739	-2.4601389059808616
Ag	3.0408989218843088	-7.961176733846032	-4.920277811961723
Ag	1.5204494609421544	-8.900866178884739	-2.4601389059808616
Ag	4.561348382826463	-8.900866178884739	-2.4601389059808616
Ag	6.440727272903877	-3.980588366923016	5.50103782786517
Ag	6.440727272903877	3.980588366923016	5.50103782786517
Ag	5.50103782786517	-6.440727272903877	3.980588366923016
Ag	5.50103782786517	6.440727272903877	3.980588366923016
Ag	3.980588366923016	-5.50103782786517	6.440727272903877
Ag	3.980588366923016	5.50103782786517	6.440727272903877
Ag	6.440727272903877	-3.980588366923016	-5.50103782786517
Ag	6.440727272903877	3.980588366923016	-5.50103782786517
Ag	5.50103782786517	-6.440727272903877	-3.980588366923016
Ag	5.50103782786517	6.440727272903877	-3.980588366923016
Ag	3.980588366923016	-5.50103782786517	-6.440727272903877
Ag	3.980588366923016	5.50103782786517	-6.440727272903877
Ag	-6.440727272903877	-3.980588366923016	5.50103782786517
Ag	-6.440727272903877	3.980588366923016	5.50103782786517
Ag	-5.50103782786517	-6.440727272903877	3.980588366923016
Ag	-5.50103782786517	6.440727272903877	3.980588366923016
Ag	-3.980588366923016	-5.50103782786517	6.440727272903877
Ag	-3.980588366923016	5.50103782786517	6.440727272903877
Ag	-6.440727272903877	-3.980588366923016	-5.50103782786517
Ag	-6.440727272903877	3.980588366923016	-5.50103782786517
Ag	-5.50103782786517	-6.440727272903877	-3.980588366923016
Ag	-5.50103782786517	6.440727272903877	-3.980588366923016
Ag	-3.980588366923016	-5.50103782786517	-6.440727272903877
Ag	-3.980588366923016	5.50103782786517	-6.440727272903877
Ag	12.300694529904307	0.0	-7.602247304710772
Ag	12.300694529904307	0.0	-4.561348382826463
Ag	12.300694529904307	0.0	-1.5204494609421544
Ag	12.300694529904307	0.0	1.5204494609421544
Ag	12.300694529904307	0.0	4.561348382826463
Ag	12.300694529904307	0.0	7.602247304710772
Ag	-12.300694529904307	0.0	-7.602247304710772
Ag	-12.300694529904307	0.0	-4.561348382826463
Ag	-12.300694529904307	0.0	-1.5204494609421544
Ag	-12.300694529904307	0.0	1.5204494609421544
Ag	-12.300694529904307	0.0	4.561348382826463
Ag	-12.300694529904307	0.0	7.602247304710772
Ag	-7.602247304710772	12.300694529904307	0.0
Ag	-4.561348382826463	12.300694529904307	0.0
Ag	-1.5204494609421544	12.300694529904307	0.0
Ag	1.5204494609421544	12.300694529904307	0.0
Ag	4.561348382826463	12.300694529904307	0.0
Ag	7.602247304710772	12.300694529904307	0.0
Ag	-7.602247304710772	-12.300694529904307	0.0
Ag	-4.561348382826463	-12.300694529904307	0.0
Ag	-1.5204494609421544	-12.300694529904307	0.0
Ag	1.5204494609421544	-12.300694529904307	0.0
Ag	4.561348382826463	-12.300694529904307	0.0
Ag	7.602247304710772	-12.300694529904307	0.0
Ag	0.0	-7.602247304710772	12.300694529904307
Ag	0.0	-4.561348382826463	12.300694529904307
Ag	0.0	-1.5204494609421544	12.300694529904307
Ag	0.0	1.5204494609421544	12.300694529904307
Ag	0.0	4.561348382826463	12.300694529904307
Ag	0.0	7.602247304710772	12.300694529904307
Ag	0.0	-7.602247304710772	-12.300694529904307
Ag	0.0	-4.561348382826463	-12.300694529904307
Ag	0.0	-1.5204494609421544	-12.300694529904307
Ag	0.0	1.5204494609421544	-12.300694529904307
Ag	0.0	4.561348382826463	-12.300694529904307
Ag	0.0	7.602247304710772	-12.300694529904307
Ag	9.840555623923446	-1.5204494609421544	8.541936749749478
Ag	7.380416717942585	-3.0408989218843088	9.481626194788186
Ag	4.920277811961723	-4.561348382826463	10.421315639826894
Ag	2.4601389059808616	-6.0817978437686175	11.361005084865601
Ag	9.840555623923446	1.5204494609421544	8.541936749749478
Ag	7.380416717942585	0.0	9.481626194788186
Ag	4.920277811961723	-1.5204494609421544	10.421315639826894
Ag	2.4601389059808616	-3.0408989218843088	11.361005084865601
Ag	7.380416717942585	3.0408989218843088	9.481626194788186
Ag	4.920277811961723	1.5204494609421544	10.421315639826894
Ag	2.4601389059808616	0.0	11.361005084865601
Ag	4.920277811961723	4.561348382826463	10.421315639826894
Ag	2.4601389059808616	3.0408989218843088	11.361005084865601
Ag	2.4601389059808616	6.0817978437686175	11.361005084865601
Ag	9.840555623923446	-1.5204494609421544	-8.541936749749478
Ag	7.380416717942585	-3.0408989218843088	-9.481626194788186
Ag	4.920277811961723	-4.561348382826463	-10.421315639826894
Ag	2.4601389059808616	-6.0817978437686175	-11.361005084865601
Ag	9.840555623923446	1.5204494609421544	-8.541936749749478
Ag	7.380416717942585	0.0	-9.481626194788186
Ag	4.920277811961723	-1.5204494609421544	-10.421315639826894
Ag	2.4601389059808616	-3.0408989218843088	-11.361005084865601
Ag	7.380416717942585	3.0408989218843088	-9.481626194788186
Ag	4.920277811961723	1.5204494609421544	-10.421315639826894
Ag	2.4601389059808616	0.0	-11.361005084865601
Ag	4.920277811961723	4.561348382826463	-10.421315639826894
Ag	2.4601389059808616	3.0408989218843088	-11.361005084865601
Ag	2.4601389059808616	6.0817978437686175	-11.361005084865601
Ag	-9.840555623923446	-1.5204494609421544	8.541936749749478
Ag	-7.380416717942585	-3.0408989218843088	9.481626194788186
Ag	-4.920277811961723	-4.561348382826463	10.421315639826894
Ag	-2.4601389059808616	-6.0817978437686175	11.361005084865601
Ag	-9.840555623923446	1.5204494609421544	8.541936749749478
Ag	-7.380416717942585	0.0	9.481626194788186
Ag	-4.920277811961723	-1.5204494609421544	10.421315639826894
Ag	-2.4601389059808616	-3.0408989218843088	11.361005084865601
Ag	-7.380416717942585	3.0408989218843088	9.481626194788186
Ag	-4.920277811961723	1.5204494609421544	10.421315639826894
Ag	-2.4601389059808616	0.0	11.361005084865601
Ag	-4.920277811961723	4.561348382826463	10.421315639826894
Ag	-2.4601389059808616	3.0408989218843088	11.361005084865601
Ag	-2.4601389059808616	6.0817978437686175	11.361005084865601
Ag	-9.840555623923446	-1.5204494609421544	-8.541936749749478
Ag	-7.380416717942585	-3.0408989218843088	-9.481626194788186
Ag	-4.920277811961723	-4.561348382826463	-10.421315639826894
Ag	-2.4601389059808616	-6.0817978437686175	-11.361005084865601
Ag	-9.840555623923446	1.5204494609421544	-8.541936749749478
Ag	-7.380416717942585	0.0	-9.481626194788186
Ag	-4.920277811961723	-1.5204494609421544	-10.421315639826894
Ag	-2.4601389059808616	-3.0408989218843088	-11.361005084865601
Ag	-7.380416717942585	3.0408989218843088	-9.481626194788186
Ag	-4.920277811961723	1.5204494609421544	-10.421315639826894
Ag	-2.4601389059808616	0.0	-11.361005084865601
Ag	-4.920277811961723	4.561348382826463	-10.421315639826894
Ag	-2.4601389059808616	3.0408989218843088	-11.361005084865601
Ag	-2.4601389059808616	6.0817978437686175	-11.361005084865601
Ag	8.541936749749478	9.840555623923446	-1.5204494609421544
Ag	9.481626194788186	7.380416717942585	-3.0408989218843088
Ag	10.421315639826894	4.920277811961723	-4.561348382826463
Ag	11.361005084865601	2.4601389059808616	-6.0817978437686175
Ag	8.541936749749478	9.840555623923446	1.5204494609421544
Ag	9.481626194788186	7.380416717942585	0.0
Ag	10.421315639826894	4.920277811961723	-1.5204494609421544
Ag	11.361005084865601	2.4601389059808616	-3.0408989218843088
Ag	9.481626194788186	7.380416717942585	3.0408989218843088
Ag	10.421315639826894	4.920277811961723	1.5204494609421544
Ag	11.361005084865601	2.4601389059808616	0.0
Ag	10.421315639826894	4.920277811961723	4.561348382826463
Ag	11.361005084865601	2.4601389059808616	3.0408989218843088
Ag	11.361005084865601	2.4601389059808616	6.0817978437686175
Ag	-8.541936749749478	9.840555623923446	-1.5204494609421544
Ag	-9.481626194788186	7.380416717942585	-3.0408989218843088
Ag	-10.421315639826894	4.920277811961723	-4.561348382826463
Ag	-11.361005084865601	2.4601389059808616	-6.0817978437686175
Ag	-8.541936749749478	9.840555623923446	1.5204494609421544
Ag	-9.481626194788186	7.380416717942585	0.0
Ag	-10.421315639826894	4.920277811961723	-1.5204494609421544
Ag	-11.361005084865601	2.4601389059808616	-3.0408989218843088
Ag	-9.481626194788186	7.380416717942585	3.0408989218843088
Ag	-10.421315639826894	4.920277811961723	1.5204494609421544
Ag	-11.361005084865601	2.4601389059808616	0.0
Ag	-10.421315639826894	4.920277811961723	4.561348382826463
Ag	-11.361005084865601	2.4601389059808616	3.0408989218843088
Ag	-11.361005084865601	2.4601389059808616	6.0817978437686175
Ag	8.541936749749478	-9.840555623923446	-1.5204494609421544
Ag	9.481626194788186	-7.380416717942585	-3.0408989218843088
Ag	10.421315639826894	-4.920277811961723	-4.561348382826463
Ag	11.361005084865601	-2.4601389059808616	-6.0817978437686175
Ag	8.541936749749478	-9.840555623923446	1.5204494609421544
Ag	9.481626194788186	-7.380416717942585	0.0
Ag	10.421315639826894	-4.920277811961723	-1.5204494609421544
Ag	11.361005084865601	-2.4601389059808616	-3.0408989218843088
Ag	9.481626194788186	-7.380416717942585	3.0408989218843088
Ag	10.421315639826894	-4.920277811961723	1.5204494609421544
Ag	11.361005084865601	-2.4601389059808616	0.0
Ag	10.421315639826894	-4.920277811961723	4.561348382826463
Ag	11.361005084865601	-2.4601389059808616	3.0408989218843088
Ag	11.361005084865601	-2.4601389059808616	6.0817978437686175
Ag	-8.541936749749478	-9.840555623923446	-1.5204494609421544
Ag	-9.481626194788186	-7.380416717942585	-3.0408989218843088
Ag	-10.421315639826894	-4.920277811961723	-4.561348382826463
Ag	-11.361005084865601	-2.4601389059808616	-6.0817978437686175
Ag	-8.541936749749478	-9.840555623923446	1.5204494609421544
Ag	-9.481626194788186	-7.380416717942585	0.0
Ag	-10.421315639826894	-4.920277811961723	-1.5204494609421544
Ag	-11.361005084865601	-2.4601389059808616	-3.0408989218843088
Ag	-9.481626194788186	-7.380416717942585	3.0408989218843088
Ag	-10.421315639826894	-4.920277811961723	1.5204494609421544
Ag	-11.361005084865601	-2.4601389059808616	0.0
Ag	-10.421315639826894	-4.920277811961723	4.561348382826463
Ag	-11.361005084865601	-2.4601389059808616	3.0408989218843088
Ag	-11.361005084865601	-2.4601389059808616	6.0817978437686175
Ag	-1.5204494609421544	8.541936749749478	9.840555623923446
Ag	-3.0408989218843088	9.481626194788186	7.380416717942585
Ag	-4.561348382826463	10.421315639826894	4.920277811961723
Ag	-6.0817978437686175	11.361005084865601	2.4601389059808616
Ag	1.5204494609421544	8.541936749749478	9.840555623923446
Ag	0.0	9.481626194788186	7.380416717942585
Ag	-1.5204494609421544	10.421315639826894	4.920277811961723
Ag	-3.0408989218843088	11.361005084865601	2.4601389059808616
Ag	3.0408989218843088	9.481626194788186	7.380416717942585
Ag	1.5204494609421544	10.421315639826894	4.920277811961723
Ag	0.0	11.361005084865601	2.4601389059808616
Ag	4.561348382826463	10.421315639826894	4.920277811961723
Ag	3.0408989218843088	11.361005084865601	2.4601389059808616
Ag	6.0817978437686175	11.361005084865601	2.4601389059808616
Ag	-1.5204494609421544	-8.541936749749478	9.840555623923446
Ag	-3.0408989218843088	-9.481626194788186	7.380416717942585
Ag	-4.561348382826463	-10.421315639826894	4.920277811961723
Ag	-6.0817978437686175	-11.361005084865601	2.4601389059808616
Ag	1.5204494609421544	-8.541936749749478	9.840555623923446
Ag	0.0	-9.481626194788186	7.380416717942585
Ag	-1.5204494609421544	-10.421315639826894	4.920277811961723
Ag	-3.0408989218843088	-11.361005084865601	2.4601389059808616
Ag	3.0408989218843088	-9.481626194788186	7.380416717942585
Ag	1.5204494609421544	-10.421315639826894	4.920277811961723
Ag	0.0	-11.361005084865601	2.4601389059808616
Ag	4.561348382826463	-10.421315639826894	4.920277811961723
Ag	3.0408989218843088	-11.361005084865601	2.4601389059808616
Ag	6.0817978437686175	-11.361005084865601	2.4601389059808616
Ag	-1.5204494609421544	8.541936749749478	-9.840555623923446
Ag	-3.0408989218843088	9.481626194788186	-7.380416717942585
Ag	-4.561348382826463	10.421315639826894	-4.920277811961723
Ag	-6.0817978437686175	11.361005084865601	-2.4601389059808616
Ag	1.5204494609421544	8.541936749749478	-9.840555623923446
Ag	0.0	9.481626194788186	-7.380416717942585
Ag	-1.5204494609421544	10.421315639826894	-4.920277811961723
Ag	-3.0408989218843088	11.361005084865601	-2.4601389059808616
Ag	3.0408989218843088	9.481626194788186	-7.380416717942585
Ag	1.5204494609421544	10.421315639826894	-4.920277811961723
Ag	0.0	11.361005084865601	-2.4601389059808616
Ag	4.561348382826463	10.421315639826894	-4.920277811961723
Ag	3.0408989218843088	11.361005084865601	-2.4601389059808616
Ag	6.0817978437686175	11.361005084865601	-2.4601389059808616
Ag	-1.5204494609421544	-8.541936749749478	-9.840555623923446
Ag	-3.0408989218843088	-9.481626194788186	-7.380416717942585
Ag	-4.561348382826463	-10.421315639826894	-4.920277811961723
Ag	-6.0817978437686175	-11.361005084865601	-2.4601389059808616
Ag	1.5204494609421544	-8.541936749749478	-9.840555623923446
Ag	0.0	-9.481626194788186	-7.380416717942585
Ag	-1.5204494609421544	-10.421315639826894	-4.920277811961723
Ag	-3.0408989218843088	-11.361005084865601	-2.4601389059808616
Ag	3.0408989218843088	-9.481626194788186	-7.380416717942585
Ag	1.5204494609421544	-10.421315639826894	-4.920277811961723
Ag	0.0	-11.361005084865601	-2.4601389059808616
Ag	4.561348382826463	-10.421315639826894	-4.920277811961723
Ag	3.0408989218843088	-11.361005084865601	-2.4601389059808616
Ag	6.0817978437686175	-11.361005084865601	-2.4601389059808616
Ag	8.900866178884739	-3.980588366923016	7.021487288807324
Ag	8.900866178884739	3.980588366923016	7.021487288807324
Ag	7.961176733846032	-6.440727272903877	5.50103782786517
Ag	7.961176733846032	6.440727272903877	5.50103782786517
Ag	7.021487288807324	-8.900866178884739	3.980588366923016
Ag	7.021487288807324	8.900866178884739	3.980588366923016
Ag	6.440727272903877	-5.50103782786517	7.961176733846032
Ag	6.440727272903877	5.50103782786517	7.961176733846032
Ag	5.50103782786517	-7.961176733846032	6.440727272903877
Ag	5.50103782786517	7.961176733846032	6.440727272903877
Ag	3.980588366923016	-7.021487288807324	8.900866178884739
Ag	3.980588366923016	7.021487288807324	8.900866178884739
Ag	8.900866178884739	-3.980588366923016	-7.021487288807324
Ag	8.900866178884739	3.980588366923016	-7.021487288807324
Ag	7.961176733846032	-6.440727272903877	-5.50103782786517
Ag	7.961176733846032	6.440727272903877	-5.50103782786517
Ag	7.021487288807324	-8.900866178884739	-3.980588366923016
Ag	7.021487288807324	8.900866178884739	-3.980588366923016
Ag	6.440727272903877	-5.50103782786517	-7.961176733846032
Ag	6.440727272903877	5.50103782786517	-7.961176733846032
Ag	5.50103782786517	-7.961176733846032	-6.440727272903877
Ag	5.50103782786517	7.961176733846032	-6.440727272903877
Ag	3.980588366923016	-7.021487288807324	-8.900866178884739
Ag	3.980588366923016	7.021487288807324	-8.900866178884739
Ag	-8.900866178884739	-3.980588366923016	7.021487288807324
Ag	-8.900866178884739	3.980588366923016	7.021487288807324
Ag	-7.961176733846032	-6.440727272903877	5.50103782786517
Ag	-7.961176733846032	6.440727272903877	5.50103782786517
Ag	-7.021487288807324	-8.900866178884739	3.980588366923016
Ag	-7.021487288807324	8.900866178884739	3.980588366923016
Ag	-6.440727272903877	-5.50103782786517	7.961176733846032
Ag	-6.440727272903877	5.50103782786517	7.961176733846032
Ag	-5.50103782786517	-7.961176733846032	6.440727272903877
Ag	-5.50103782786517	7.961176733846032	6.440727272903877
Ag	-3.980588366923016	-7.021487288807324	8.900866178884739
Ag	-3.980588366923016	7.021487288807324	8.900866178884739
Ag	-8.900866178884739	-3.980588366923016	-7.021487288807324
Ag	-8.900866178884739	3.980588366923016	-7.021487288807324
Ag	-7.961176733846032	-6.440727272903877	-5.50103782786517
Ag	-7.961176733846032	6.440727272903877	-5.50103782786517
Ag	-7.021487288807324	-8.900866178884739	-3.980588366923016
Ag	-7.021487288807324	8.900866178884739	-3.980588366923016
Ag	-6.440727272903877	-5.50103782786517	-7.961176733846032
Ag	-6.440727272903877	5.50103782786517	-7.961176733846032
Ag	-5.50103782786517	-7.961176733846032	-6.440727272903877
Ag	-5.50103782786517	7.961176733846032	-6.440727272903877
Ag	-3.980588366923016	-7.021487288807324	-8.900866178884739
Ag	-3.980588366923016	7.021487288807324	-8.900866178884739
Ag	14.76083343588517	0.0	-9.122696765652925
Ag	14.76083343588517	0.0	-6.0817978437686175
Ag	14.76083343588517	0.0	-3.0408989218843088
Ag	14.76083343588517	0.0	0.0
Ag	14.76083343588517	0.0	3.0408989218843088
Ag	14.76083343588517	0.0	6.0817978437686175
Ag	14.76083343588517	0.0	9.122696765652925
Ag	-14.76083343588517	0.0	-9.122696765652925
Ag	-14.76083343588517	0.0	-6.0817978437686175
Ag	-14.76083343588517	0.0	-3.0408989218843088
Ag	-14.76083343588517	0.0	0.0
Ag	-14.76083343588517	0.0	3.0408989218843088
Ag	-14.76083343588517	0.0	6.0817978437686175
Ag	-14.76083343588517	0.0	9.122696765652925
Ag	-9.122696765652925	14.76083343588517	0.0
Ag	-6.0817978437686175	14.76083343588517	0.0
Ag	-3.0408989218843088	14.76083343588517	0.0
Ag	0.0	14.76083343588517	0.0
Ag	3.0408989218843088	14.76083343588517	0.0
Ag	6.0817978437686175	14.76083343588517	0.0
Ag	9.122696765652925	14.76083343588517	0.0
Ag	-9.122696765652925	-14.76083343588517	0.0
Ag	-6.0817978437686175	-14.76083343588517	0.0
Ag	-3.0408989218843088	-14.76083343588517	0.0
Ag	0.0	-14.76083343588517	0.0
Ag	3.0408989218843088	-14.76083343588517	0.0
Ag	6.0817978437686175	-14.76083343588517	0.0
Ag	9.122696765652925	-14.76083343588517	0.0
Ag	0.0	-9.122696765652925	14.76083343588517
Ag	0.0	-6.0817978437686175	14.76083343588517
Ag	0.0	-3.0408989218843088	14.76083343588517
Ag	0.0	0.0	14.76083343588517
Ag	0.0	3.0408989218843088	14.76083343588517
Ag	0.0	6.0817978437686175	14.76083343588517
Ag	0.0	9.122696765652925	14.76083343588517
Ag	0.0	-9.122696765652925	-14.76083343588517
Ag	0.0	-6.0817978437686175	-14.76083343588517
Ag	0.0	-3.0408989218843088	-14.76083343588517
Ag	0.0	0.0	-14.76083343588517
Ag	0.0	3.0408989218843088	-14.76083343588517
Ag	0.0	6.0817978437686175	-14.76083343588517
Ag	0.0	9.122696765652925	-14.76083343588517
Ag	12.300694529904307	-1.5204494609421544	10.062386210691633
Ag	9.840555623923446	-3.0408989218843088	11.00207565573034
Ag	7.380416717942585	-4.561348382826463	11.941765100769048
Ag	4.920277811961723	-6.0817978437686175	12.881454545807754
Ag	2.4601389059808616	-7.602247304710772	13.821143990846462
Ag	12.300694529904307	1.5204494609421544	10.062386210691633
Ag	9.840555623923446	0.0	11.00207565573034
Ag	7.380416717942585	-1.5204494609421544	11.941765100769048
Ag	4.920277811961723	-3.0408989218843088	12.881454545807754
Ag	2.4601389059808616	-4.561348382826463	13.821143990846462
Ag	9.840555623923446	3.0408989218843088	11.00207565573034
Ag	7.380416717942585	1.5204494609421544	11.941765100769048
Ag	4.920277811961723	0.0	12.881454545807754
Ag	2.4601389059808616	-1.5204494609421544	13.821143990846462
Ag	7.380416717942585	4.561348382826463	11.941765100769048
Ag	4.920277811961723	3.0408989218843088	12.881454545807754
Ag	2.4601389059808616	1.5204494609421544	13.821143990846462
Ag	4.920277811961723	6.0817978437686175	12.881454545807754
Ag	2.4601389059808616	4.561348382826463	13.821143990846462
Ag	2.4601389059808616	7.602247304710772	13.821143990846462
Ag	12.300694529904307	-1.5204494609421544	-10.062386210691633
Ag	9.840555623923446	-3.0408989218843088	-11.00207565573034
Ag	7.380416717942585	-4.561348382826463	-11.941765100769048
Ag	4.920277811961723	-6.0817978437686175	-12.881454545807754
Ag	2.4601389059808616	-7.602247304710772	-13.821143990846462
Ag	12.300694529904307	1.5204494609421544	-10.062386210691633
Ag	9.840555623923446	0.0	-11.00207565573034
Ag	7.380416717942585	-1.5204494609421544	-11.941765100769048
Ag	4.920277811961723	-3.0408989218843088	-12.881454545807754
Ag	2.4601389059808616	-4.561348382826463	-13.821143990846462
Ag	9.840555623923446	3.0408989218843088	-11.00207565573034
Ag	7.380416717942585	1.5204494609421544	-11.941765100769048
Ag	4.920277811961723	0.0	-12.881454545807754
Ag	2.4601389059808616	-1.5204494609421544	-13.821143990846462
Ag	7.380416717942585	4.561348382826463	-11.941765100769048
Ag	4.920277811961723	3.0408989218843088	-12.881454545807754
Ag	2.4601389059808616	1.5204494609421544	-13.821143990846462
Ag	4.920277811961723	6.0817978437686175	-12.881454545807754
Ag	2.4601389059808616	4.561348382826463	-13.821143990846462
Ag	2.4601389059808616	7.602247304710772	-13.821143990846462
Ag	-12.300694529904307	-1.5204494609421544	10.062386210691633
Ag	-9.840555623923446	-3.0408989218843088	11.00207565573034
Ag	-7.380416717942585	-4.561348382826463	11.941765100769048
Ag	-4.920277811961723	-6.0817978437686175	12.881454545807754
Ag	-2.4601389059808616	-7.602247304710772	13.821143990846462
Ag	-12.300694529904307	1.5204494609421544	10.062386210691633
Ag	-9.840555623923446	0.0	11.00207565573034
Ag	-7.380416717942585	-1.5204494609421544	11.941765100769048
Ag	-4.920277811961723	-3.0408989218843088	12.881454545807754
Ag	-2.4601389059808616	-4.561348382826463	13.821143990846462
Ag	-9.840555623923446	3.0408989218843088	11.00207565573034
Ag	-7.380416717942585	1.5204494609421544	11.941765100769048
Ag	-4.920277811961723	0.0	12.881454545807754
Ag	-2.4601389059808616	-1.5204494609421544	13.821143990846462
Ag	-7.380416717942585	4.561348382826463	11.941765100769048
Ag	-4.920277811961723	3.0408989218843088	12.881454545807754
Ag	-2.4601389059808616	1.5204494609421544	13.821143990846462
Ag	-4.920277811961723	6.0817978437686175	12.881454545807754
Ag	-2.4601389059808616	4.561348382826463	13.821143990846462
Ag	-2.4601389059808616	7.602247304710772	13.821143990846462
Ag	-12.300694529904307	-1.5204494609421544	-10.062386210691633
Ag	-9.840555623923446	-3.0408989218843088	-11.00207565573034
Ag	-7.380416717942585	-4.561348382826463	-11.941765100769048
Ag	-4.920277811961723	-6.0817978437686175	-12.881454545807754
Ag	-2.4601389059808616	-7.602247304710772	-13.821143990846462
Ag	-12.300694529904307	1.5204494609421544	-10.062386210691633
Ag	-9.840555623923446	0.0	-11.00207565573034
Ag	-7.380416717942585	-1.5204494609421544	-11.941765100769048
Ag	-4.920277811961723	-3.0408989218843088	-12.881454545807754
Ag	-2.4601389059808616	-4.561348382826463	-13.821143990846462
Ag	-9.840555623923446	3.0408989218843088	-11.00207565573034
Ag	-7.380416717942585	1.5204494609421544	-11.941765100769048
Ag	-4.920277811961723	0.0	-12.881454545807754
Ag	-2.4601389059808616	-1.5204494609421544	-13.821143990846462
Ag	-7.380416717942585	4.561348382826463	-11.941765100769048
Ag	-4.920277811961723	3.0408989218843088	-12.881454545807754
Ag	-2.4601389059808616	1.5204494609421544	-13.821143990846462
Ag	-4.920277811961723	6.0817978437686175	-12.881454545807754
Ag	-2.4601389059808616	4.561348382826463	-13.821143990846462
Ag	-2.4601389059808616	7.602247304710772	-13.821143990846462
Ag	10.062386210691633	12.300694529904307	-1.5204494609421544
Ag	11.00207565573034	9.840555623923446	-3.0408989218843088
Ag	11.941765100769048	7.380416717942585	-4.561348382826463
Ag	12.881454545807754	4.920277811961723	-6.0817978437686175
Ag	13.821143990846462	2.4601389059808616	-7.602247304710772
Ag	10.062386210691633	12.300694529904307	1.5204494609421544
Ag	11.00207565573034	9.840555623923446	0.0
Ag	11.941765100769048	7.380416717942585	-1.5204494609421544
Ag	12.881454545807754	4.920277811961723	-3.0408989218843088
Ag	13.821143990846462	2.4601389059808616	-4.561348382826463
Ag	11.00207565573034	9.840555623923446	3.0408989218843088
Ag	11.941765100769048	7.380416717942585	1.5204494609421544
Ag	12.881454545807754	4.920277811961723	0.0
Ag	13.821143990846462	2.4601389059808616	-1.5204494609421544
Ag	11.941765100769048	7.380416717942585	4.561348382826463
Ag	12.881454545807754	4.920277811961723	3.0408989218843088
Ag	13.821143990846462	2.4601389059808616	1.5204494609421544
Ag	12.881454545807754	4.920277811961723	6.0817978437686175
Ag	13.821143990846462	2.4601389059808616	4.561348382826463
Ag	13.821143990846462	2.4601389059808616	7.602247304710772
Ag	-10.062386210691633	12.300694529904307	-1.5204494609421544
Ag	-11.00207565573034	9.840555623923446	-3.0408989218843088
Ag	-11.941765100769048	7.380416717942585	-4.561348382826463
Ag	-12.881454545807754	4.920277811961723	-6.0817978437686175
Ag	-13.821143990846462	2.4601389059808616	-7.602247304710772
Ag	-10.062386210691633	12.300694529904307	1.5204494609421544
Ag	-11.00207565573034	9.840555623923446	0.0
Ag	-11.941765100769048	7.380416717942585	-1.5204494609421544
Ag	-12.881454545807754	4.920277811961723	-3.0408989218843088
Ag	-13.821143990846462	2.4601389059808616	-4.561348382826463
Ag	-11.00207565573034	9.840555623923446	3.0408989218843088
Ag	-11.941765100769048	7.380416717942585	1.5204494609421544
Ag	-12.881454545807754	4.920277811961723	0.0
Ag	-13.821143990846462	2.4601389059808616	-1.5204494609421544
Ag	-11.941765100769048	7.380416717942585	4.561348382826463
Ag	-12.881454545807754	4.920277811961723	3.0408989218843088
Ag	-13.821143990846462	2.4601389059808616	1.5204494609421544
Ag	-12.881454545807754	4.920277811961723	6.0817978437686175
Ag	-13.821143990846462	2.4601389059808616	4.561348382826463
Ag	-13.821143990846462	2.4601389059808616	7.602247304710772
Ag	10.062386210691633	-12.300694529904307	-1.5204494609421544
Ag	11.00207565573034	-9.840555623923446	-3.0408989218843088
Ag	11.941765100769048	-7.380416717942585	-4.561348382826463
Ag	12.881454545807754	-4.920277811961723	-6.0817978437686175
Ag	13.821143990846462	-2.4601389059808616	-7.602247304710772
Ag	10.062386210691633	-12.300694529904307	1.5204494609421544
Ag	11.00207565573034	-9.840555623923446	0.0
Ag	11.941765100769048	-7.380416717942585	-1.5204494609421544
Ag	12.881454545807754	-4.920277811961723	-3.0408989218843088
Ag	13.821143990846462	-2.4601389059808616	-4.561348382826463
Ag	11.00207565573034	-9.840555623923446	3.0408989218843088
Ag	11.941765100769048	-7.380416717942585	1.5204494609421544
Ag	12.881454545807754	-4.920277811961723	0.0
Ag	13.821143990846462	-2.4601389059808616	-1.5204494609421544
Ag	11.941765100769048	-7.380416717942585	4.561348382826463
Ag	12.881454545807754	-4.920277811961723	3.0408989218843088
Ag	13.821143990846462	-2.4601389059808616	1.5204494609421544
Ag	12.881454545807754	-4.920277811961723	6.0817978437686175
Ag	13.821143990846462	-2.4601389059808616	4.561348382826463
Ag	13.821143990846462	-2.4601389059808616	7.602247304710772
Ag	-10.062386210691633	-12.300694529904307	-1.5204494609421544
Ag	-11.00207565573034	-9.840555623923446	-3.0408989218843088
Ag	-11.941765100769048	-7.380416717942585	-4.561348382826463
Ag	-12.881454545807754	-4.920277811961723	-6.0817978437686175
Ag	-13.821143990846462	-2.4601389059808616	-7.602247304710772
Ag	-10.062386210691633	-12.300694529904307	1.5204494609421544
Ag	-11.00207565573034	-9.840555623923446	0.0
Ag	-11.941765100769048	-7.380416717942585	-1.5204494609421544
Ag	-12.881454545807754	-4.920277811961723	-3.0408989218843088
Ag	-13.821143990846462	-2.4601389059808616	-4.561348382826463
Ag	-11.00207565573034	-9.840555623923446	3.0408989218843088
Ag	-11.941765100769048	-7.380416717942585	1.5204494609421544
Ag	-12.881454545807754	-4.920277811961723	0.0
Ag	-13.821143990846462	-2.4601389059808616	-1.5204494609421544
Ag	-11.941765100769048	-7.380416717942585	4.561348382826463
Ag	-12.881454545807754	-4.920277811961723	3.0408989218843088
Ag	-13.821143990846462	-2.4601389059808616	1.5204494609421544
Ag	-12.881454545807754	-4.920277811961723	6.0817978437686175
Ag	-13.821143990846462	-2.4601389059808616	4.561348382826463
Ag	-13.821143990846462	-2.4601389059808616	7.602247304710772
Ag	-1.5204494609421544	10.062386210691633	12.300694529904307
Ag	-3.0408989218843088	11.00207565573034	9.840555623923446
Ag	-4.561348382826463	11.941765100769048	7.380416717942585
Ag	-6.0817978437686175	12.881454545807754	4.920277811961723
Ag	-7.602247304710772	13.821143990846462	2.4601389059808616
Ag	1.5204494609421544	10.062386210691633	12.300694529904307
Ag	0.0	11.00207565573034	9.840555623923446
Ag	-1.5204494609421544	11.941765100769048	7.380416717942585
Ag	-3.0408989218843088	12.881454545807754	4.920277811961723
Ag	-4.561348382826463	13.821143990846462	2.4601389059808616
Ag	3.0408989218843088	11.00207565573034	9.840555623923446
Ag	1.5204494609421544	11.941765100769048	7.380416717942585
Ag	0.0	12.881454545807754	4.920277811961723
Ag	-1.5204494609421544	13.821143990846462	2.4601389059808616
Ag	4.561348382826463	11.941765100769048	7.380416717942585
Ag	3.0408989218843088	12.881454545807754	4.920277811961723
Ag	1.5204494609421544	13.821143990846462	2.4601389059808616
Ag	6.0817978437686175	12.881454545807754	4.920277811961723
Ag	4.561348382826463	13.821143990846462	2.4601389059808616
Ag	7.602247304710772	13.821143990846462	2.4601389059808616
Ag	-1.5204494609421544	-10.062386210691633	12.300694529904307
Ag	-3.0408989218843088	-11.00207565573034	9.840555623923446
Ag	-4.561348382826463	-11.941765100769048	7.380416717942585
Ag	-6.0817978437686175	-12.881454545807754	4.920277811961723
Ag	-7.602247304710772	-13.821143990846462	2.4601389059808616
Ag	1.5204494609421544	-10.062386210691633	12.300694529904307
Ag	0.0	-11.00207565573034	9.840555623923446
Ag	-1.5204494609421544	-11.941765100769048	7.380416717942585
Ag	-3.0408989218843088	-12.881454545807754	4.920277811961723
Ag	-4.561348382826463	-13.821143990846462	2.4601389059808616
Ag	3.0408989218843088	-11.00207565573034	9.840555623923446
Ag	1.5204494609421544	-11.941765100769048	7.380416717942585
Ag	0.0	-12.881454545807754	4.920277811961723
Ag	-1.5204494609421544	-13.821143990846462	2.4601389059808616
Ag	4.561348382826463	-11.941765100769048	7.380416717942585
Ag	3.0408989218843088	-12.881454545807754	4.920277811961723
Ag	1.5204494609421544	-13.821143990846462	2.4601389059808616
Ag	6.0817978437686175	-12.881454545807754	4.920277811961723
Ag	4.561348382826463	-13.821143990846462	2.4601389059808616
Ag	7.602247304710772	-13.821143990846462	2.4601389059808616
Ag	-1.5204494609421544	10.062386210691633	-12.300694529904307
Ag	-3.0408989218843088	11.00207565573034	-9.840555623923446
Ag	-4.561348382826463	11.941765100769048	-7.380416717942585
Ag	-6.0817978437686175	12.881454545807754	-4.920277811961723
Ag	-7.602247304710772	13.821143990846462	-2.4601389059808616
Ag	1.5204494609421544	10.062386210691633	-12.300694529904307
Ag	0.0	11.00207565573034	-9.840555623923446
Ag	-1.5204494609421544	11.941765100769048	-7.380416717942585
Ag	-3.0408989218843088	12.881454545807754	-4.920277811961723
Ag	-4.561348382826463	13.821143990846462	-2.4601389059808616
Ag	3.0408989218843088	11.00207565573034	-9.840555623923446
Ag	1.5204494609421544	11.941765100769048	-7.380416717942585
Ag	0.0	12.881454545807754	-4.920277811961723
Ag	-1.5204494609421544	13.821143990846462	-2.4601389059808616
Ag	4.561348382826463	11.941765100769048	-7.380416717942585
Ag	3.0408989218843088	12.881454545807754	-4.920277811961723
Ag	1.5204494609421544	13.821143990846462	-2.4601389059808616
Ag	6.0817978437686175	12.881454545807754	-4.920277811961723
Ag	4.561348382826463	13.821143990846462	-2.4601389059808616
Ag	7.602247304710772	13.821143990846462	-2.4601389059808616
Ag	-1.5204494609421544	-10.062386210691633	-12.300694529904307
Ag	-3.0408989218843088	-11.00207565573034	-9.840555623923446
Ag	-4.561348382826463	-11.941765100769048	-7.380416717942585
Ag	-6.0817978437686175	-12.881454545807754	-4.920277811961723
Ag	-7.602247304710772	-13.821143990846462	-2.4601389059808616
Ag	1.5204494609421544	-10.062386210691633	-12.300694529904307
Ag	0.0	-11.00207565573034	-9.840555623923446
Ag	-1.5204494609421544	-11.941765100769048	-7.380416717942585
Ag	-3.0408989218843088	-12.881454545807754	-4.920277811961723
Ag	-4.561348382826463	-13.821143990846462	-2.4601389059808616
Ag	3.0408989218843088	-11.00207565573034	-9.840555623923446
Ag	1.5204494609421544	-11.941765100769048	-7.380416717942585
Ag	0.0	-12.881454545807754	-4.920277811961723
Ag	-1.5204494609421544	-13.821143990846462	-2.4601389059808616
Ag	4.561348382826463	-11.941765100769048	-7.380416717942585
Ag	3.0408989218843088	-12.881454545807754	-4.920277811961723
Ag	1.5204494609421544	-13.821143990846462	-2.4601389059808616
Ag	6.0817978437686175	-12.881454545807754	-4.920277811961723
Ag	4.561348382826463	-13.821143990846462	-2.4601389059808616
Ag	7.602247304710772	-13.821143990846462	-2.4601389059808616
Ag	11.361005084865601	-3.980588366923016	8.541936749749478
Ag	11.361005084865601	3.980588366923016	8.541936749749478
Ag	10.421315639826894	-6.440727272903877	7.021487288807324
Ag	10.421315639826894	6.440727272903877	7.021487288807324
Ag	9.481626194788186	-8.900866178884739	5.50103782786517
Ag	9.481626194788186	8.900866178884739	5.50103782786517
Ag	8.541936749749478	-11.361005084865601	3.980588366923016
Ag	8.541936749749478	11.361005084865601	3.980588366923016
Ag	8.900866178884739	-5.50103782786517	9.481626194788186
Ag	8.900866178884739	5.50103782786517	9.481626194788186
Ag	7.961176733846032	-7.961176733846032	7.961176733846032
Ag	7.961176733846032	7.961176733846032	7.961176733846032
Ag	7.021487288807324	-10.421315639826894	6.440727272903877
Ag	7.021487288807324	10.421315639826894	6.440727272903877
Ag	6.440727272903877	-7.021487288807324	10.421315639826894
Ag	6.440727272903877	7.021487288807324	10.421315639826894
Ag	5.50103782786517	-9.481626194788186	8.900866178884739
Ag	5.50103782786517	9.481626194788186	8.900866178884739
Ag	3.980588366923016	-8.541936749749478	11.361005084865601
Ag	3.980588366923016	8.541936749749478	11.361005084865601
Ag	11.361005084865601	-3.980588366923016	-8.541936749749478
Ag	11.361005084865601	3.980588366923016	-8.541936749749478
Ag	10.421315639826894	-6.440727272903877	-7.021487288807324
Ag	10.421315639826894	6.440727272903877	-7.021487288807324
Ag	9.481626194788186	-8.900866178884739	-5.50103782786517
Ag	9.481626194788186	8.900866178884739	-5.50103782786517
Ag	8.541936749749478	-11.361005084865601	-3.980588366923016
Ag	8.541936749749478	11.361005084865601	-3.980588366923016
Ag	8.900866178884739	-5.50103782786517	-9.481626194788186
Ag	8.900866178884739	5.50103782786517	-9.481626194788186
Ag	7.961176733846032	-7.961176733846032	-7.961176733846032
Ag	7.961176733846032	7.961176733846032	-7.961176733846032
Ag	7.021487288807324	-10.421315639826894	-6.440727272903877
Ag	7.021487288807324	10.421315639826894	-6.440727272903877
Ag	6.440727272903877	-7.021487288807324	-10.421315639826894
Ag	6.440727272903877	7.021487288807324	-10.421315639826894
Ag	5.50103782786517	-9.481626194788186	-8.900866178884739
Ag	5.50103782786517	9.481626194788186	-8.900866178884739
Ag	3.980588366923016	-8.541936749749478	-11.361005084865601
Ag	3.980588366923016	8.541936749749478	-11.361005084865601
Ag	-11.361005084865601	-3.980588366923016	8.541936749749478
Ag	-11.361005084865601	3.980588366923016	8.541936749749478
Ag	-10.421315639826894	-6.440727272903877	7.021487288807324
Ag	-10.421315639826894	6.440727272903877	7.021487288807324
Ag	-9.481626194788186	-8.900866178884739	5.50103782786517
Ag	-9.481626194788186	8.900866178884739	5.50103782786517
Ag	-8.541936749749478	-11.361005084865601	3.980588366923016
Ag	-8.541936749749478	11.361005084865601	3.980588366923016
Ag	-8.900866178884739	-5.50103782786517	9.481626194788186
Ag	-8.900866178884739	5.50103782786517	9.481626194788186
Ag	-7.961176733846032	-7.961176733846032	7.961176733846032
Ag	-7.961176733846032	7.961176733846032	7.961176733846032
Ag	-7.021487288807324	-10.421315639826894	6.440727272903877
Ag	-7.021487288807324	10.421315639826894	6.440727272903877
Ag	-6.440727272903877	-7.021487288807324	10.421315639826894
Ag	-6.440727272903877	7.021487288807324	10.421315639826894
Ag	-5.50103782786517	-9.481626194788186	8.900866178884739
Ag	-5.50103782786517	9.481626194788186	8.900866178884739
Ag	-3.980588366923016	-8.541936749749478	11.361005084865601
Ag	-3.980588366923016	8.541936749749478	11.361005084865601
Ag	-11.361005084865601	-3.980588366923016	-8.541936749749478
Ag	-11.361005084865601	3.980588366923016	-8.541936749749478
Ag	-10.421315639826894	-6.440727272903877	-7.021487288807324
Ag	-10.421315639826894	6.440727272903877	-7.021487288807324
Ag	-9.481626194788186	-8.900866178884739	-5.50103782786517
Ag	-9.481626194788186	8.900866178884739	-5.50103782786517
Ag	-8.541936749749478	-11.361005084865601	-3.980588366923016
Ag	-8.541936749749478	11.361005084865601	-3.980588366923016
Ag	-8.900866178884739	-5.50103782786517	-9.481626194788186
Ag	-8.900866178884739	5.50103782786517	-9.481626194788186
Ag	-7.961176733846032	-7.961176733846032	-7.961176733846032
Ag	-7.961176733846032	7.961176733846032	-7.961176733846032
Ag	-7.021487288807324	-10.421315639826894	-6.440727272903877
Ag	-7.021487288807324	10.421315639826894	-6.440727272903877
Ag	-6.440727272903877	-7.021487288807324	-10.421315639826894
Ag	-6.440727272903877	7.021487288807324	-10.421315639826894
Ag	-5.50103782786517	-9.481626194788186	-8.900866178884739
Ag	-5.50103782786517	9.481626194788186	-8.900866178884739
Ag	-3.980588366923016	-8.541936749749478	-11.361005084865601
Ag	-3.980588366923016	8.541936749749478	-11.361005084865601
Ag	17.22097234186603	0.0	-10.64314622659508
Ag	17.22097234186603	0.0	-7.602247304710772
Ag	17.22097234186603	0.0	-4.561348382826463
Ag	17.22097234186603	0.0	-1.5204494609421544
Ag	17.22097234186603	0.0	1.5204494609421544
Ag	17.22097234186603	0.0	4.561348382826463
Ag	17.22097234186603	0.0	7.602247304710772
Ag	17.22097234186603	0.0	10.64314622659508
Ag	-17.22097234186603	0.0	-10.64314622659508
Ag	-17.22097234186603	0.0	-7.602247304710772
Ag	-17.22097234186603	0.0	-4.561348382826463
Ag	-17.22097234186603	0.0	-1.5204494609421544
Ag	-17.22097234186603	0.0	1.5204494609421544
Ag	-17.22097234186603	0.0	4.561348382826463
Ag	-17.22097234186603	0.0	7.602247304710772
Ag	-17.22097234186603	0.0	10.64314622659508
Ag	-10.64314622659508	17.22097234186603	0.0
Ag	-7.602247304710772	17.22097234186603	0.0
Ag	-4.561348382826463	17.22097234186603	0.0
Ag	-1.5204494609421544	17.22097234186603	0.0
Ag	1.5204494609421544	17.22097234186603	0.0
Ag	4.561348382826463	17.22097234186603	0.0
Ag	7.602247304710772	17.22097234186603	0.0
Ag	10.64314622659508	17.22097234186603	0.0
Ag	-10.64314622659508	-17.22097234186603	0.0
Ag	-7.602247304710772	-17.22097234186603	0.0
Ag	-4.561348382826463	-17.22097234186603	0.0
Ag	-1.5204494609421544	-17.22097234186603	0.0
Ag	1.5204494609421544	-17.22097234186603	0.0
Ag	4.561348382826463	-17.22097234186603	0.0
Ag	7.602247304710772	-17.22097234186603	0.0
Ag	10.64314622659508	-17.22097234186603	0.0
Ag	0.0	-10.64314622659508	17.22097234186603
Ag	0.0	-7.602247304710772	17.22097234186603
Ag	0.0	-4.561348382826463	17.22097234186603
Ag	0.0	-1.5204494609421544	17.22097234186603
Ag	0.0	1.5204494609421544	17.22097234186603
Ag	0.0	4.561348382826463	17.22097234186603
Ag	0.0	7.602247304710772	17.22097234186603
Ag	0.0	10.64314622659508	17.22097234186603
Ag	0.0	-10.64314622659508	-17.22097234186603
Ag	0.0	-7.602247304710772	-17.22097234186603
Ag	0.0	-4.561348382826463	-17.22097234186603
Ag	0.0	-1.5204494609421544	-17.22097234186603
Ag	0.0	1.5204494609421544	-17.22097234186603
Ag	0.0	4.561348382826463	-17.22097234186603
Ag	0.0	7.602247304710772	-17.22097234186603
Ag	0.0	10.64314622659508	-17.22097234186603
Ag	14.76083343588517	-1.5204494609421544	11.582835671633788
Ag	12.300694529904307	-3.0408989218843088	12.522525116672496
Ag	9.840555623923446	-4.561348382826463	13.462214561711201
Ag	7.380416717942585	-6.0817978437686175	14.40190400674991
Ag	4.920277811961723	-7.602247304710772	15.341593451788617
Ag	2.4601389059808616	-9.122696765652925	16.281282896827324
Ag	14.76083343588517	1.5204494609421544	11.582835671633788
Ag	12.300694529904307	0.0	12.522525116672496
Ag	9.840555623923446	-1.5204494609421544	13.462214561711201
Ag	7.380416717942585	-3.0408989218843088	14.40190400674991
Ag	4.920277811961723	-4.561348382826463	15.341593451788617
Ag	2.4601389059808616	-6.0817978437686175	16.281282896827324
Ag	12.300694529904307	3.0408989218843088	12.522525116672496
Ag	9.840555623923446	1.5204494609421544	13.462214561711201
Ag	7.380416717942585	0.0	14.40190400674991
Ag	4.920277811961723	-1.5204494609421544	15.341593451788617
Ag	2.4601389059808616	-3.0408989218843088	16.281282896827324
Ag	9.840555623923446	4.561348382826463	13.462214561711201
Ag	7.380416717942585	3.0408989218843088	14.40190400674991
Ag	4.920277811961723	1.5204494609421544	15.341593451788617
Ag	2.4601389059808616	0.0	16.281282896827324
Ag	7.380416717942585	6.0817978437686175	14.40190400674991
Ag	4.920277811961723	4.561348382826463	15.341593451788617
Ag	2.4601389059808616	3.0408989218843088	16.281282896827324
Ag	4.920277811961723	7.602247304710772	15.341593451788617
Ag	2.4601389059808616	6.0817978437686175	16.281282896827324
Ag	2.4601389059808616	9.122696765652925	16.281282896827324
Ag	14.76083343588517	-1.5204494609421544	-11.582835671633788
Ag	12.300694529904307	-3.0408989218843088	-12.522525116672496
Ag	9.840555623923446	-4.561348382826463	-13.462214561711201
Ag	7.380416717942585	-6.0817978437686175	-14.40190400674991
Ag	4.920277811961723	-7.602247304710772	-15.341593451788617
Ag	2.4601389059808616	-9.122696765652925	-16.281282896827324
Ag	14.76083343588517	1.5204494609421544	-11.582835671633788
Ag	12.300694529904307	0.0	-12.522525116672496
Ag	9.840555623923446	-1.5204494609421544	-13.462214561711201
Ag	7.380416717942585	-3.0408989218843088	-14.40190400674991
Ag	4.920277811961723	-4.561348382826463	-15.341593451788617
Ag	2.4601389059808616	-6.0817978437686175	-16.281282896827324
Ag	12.300694529904307	3.0408989218843088	-12.522525116672496
Ag	9.840555623923446	1.5204494609421544	-13.462214561711201
Ag	7.380416717942585	0.0	-14.40190400674991
Ag	4.920277811961723	-1.5204494609421544	-15.341593451788617
Ag	2.4601389059808616	-3.0408989218843088	-16.281282896827324
Ag	9.840555623923446	4.561348382826463	-13.462214561711201
Ag	7.380416717942585	3.0408989218843088	-14.40190400674991
Ag	4.920277811961723	1.5204494609421544	-15.341593451788617
Ag	2.4601389059808616	0.0	-16.281282896827324
Ag	7.380416717942585	6.0817978437686175	-14.40190400674991
Ag	4.920277811961723	4.561348382826463	-15.341593451788617
Ag	2.4601389059808616	3.0408989218843088	-16.281282896827324
Ag	4.920277811961723	7.602247304710772	-15.341593451788617
Ag	2.4601389059808616	6.0817978437686175	-16.281282896827324
Ag	2.4601389059808616	9.122696765652925	-16.281282896827324
Ag	-14.76083343588517	-1.5204494609421544	11.582835671633788
Ag	-12.300694529904307	-3.0408989218843088	12.522525116672496
Ag	-9.840555623923446	-4.561348382826463	13.462214561711201
Ag	-7.380416717942585	-6.0817978437686175	14.40190400674991
Ag	-4.920277811961723	-7.602247304710772	15.341593451788617
Ag	-2.4601389059808616	-9.122696765652925	16.281282896827324
Ag	-14.76083343588517	1.5204494609421544	11.582835671633788
Ag	-12.300694529904307	0.0	12.522525116672496
Ag	-9.840555623923446	-1.5204494609421544	13.462214561711201
Ag	-7.380416717942585	-3.0408989218843088	14.40190400674991
Ag	-4.920277811961723	-4.561348382826463	15.341593451788617
Ag	-2.4601389059808616	-6.0817978437686175	16.281282896827324
Ag	-12.300694529904307	3.0408989218843088	12.522525116672496
Ag	-9.840555623923446	1.5204494609421544	13.462214561711201
Ag	-7.380416717942585	0.0	14.40190400674991
Ag	-4.920277811961723	-1.5204494609421544	15.341593451788617
Ag	-2.4601389059808616	-3.0408989218843088	16.281282896827324
Ag	-9.840555623923446	4.561348382826463	13.462214561711201
Ag	-7.380416717942585	3.0408989218843088	14.40190400674991
Ag	-4.920277811961723	1.5204494609421544	15.341593451788617
Ag	-2.4601389059808616	0.0	16.281282896827324
Ag	-7.380416717942585	6.0817978437686175	14.40190400674991
Ag	-4.920277811961723	4.561348382826463	15.341593451788617
Ag	-2.4601389059808616	3.0408989218843088	16.281282896827324
Ag	-4.920277811961723	7.602247304710772	15.341593451788617
Ag	-2.4601389059808616	6.0817978437686175	16.281282896827324
Ag	-2.4601389059808616	9.122696765652925	16.281282896827324
Ag	-14.76083343588517	-1.5204494609421544	-11.582835671633788
Ag	-12.300694529904307	-3.0408989218843088	-12.522525116672496
Ag	-9.840555623923446	-4.561348382826463	-13.462214561711201
Ag	-7.380416717942585	-6.0817978437686175	-14.40190400674991
Ag	-4.920277811961723	-7.602247304710772	-15.341593451788617
Ag	-2.4601389059808616	-9.122696765652925	-16.281282896827324
Ag	-14.76083343588517	1.5204494609421544	-11.582835671633788
Ag	-12.300694529904307	0.0	-12.522525116672496
Ag	-9.840555623923446	-1.5204494609421544	-13.462214561711201
Ag	-7.380416717942585	-3.0408989218843088	-14.40190400674991
Ag	-4.920277811961723	-4.561348382826463	-15.341593451788617
Ag	-2.4601389059808616	-6.0817978437686175	-16.281282896827324
Ag	-12.300694529904307	3.0408989218843088	-12.522525116672496
Ag	-9.840555623923446	1.5204494609421544	-13.462214561711201
Ag	-7.380416717942585	0.0	-14.40190400674991
Ag	-4.920277811961723	-1.5204494609421544	-15.341593451788617
Ag	-2.4601389059808616	-3.0408989218843088	-16.281282896827324
Ag	-9.840555623923446	4.561348382826463	-13.462214561711201
Ag	-7.380416717942585	3.0408989218843088	-14.40190400674991
Ag	-4.920277811961723	1.5204494609421544	-15.341593451788617
Ag	-2.4601389059808616	0.0	-16.281282896827324
Ag	-7.380416717942585	6.0817978437686175	-14.40190400674991
Ag	-4.920277811961723	4.561348382826463	-15.341593451788617
Ag	-2.4601389059808616	3.0408989218843088	-16.281282896827324
Ag	-4.920277811961723	7.602247304710772	-15.341593451788617
Ag	-2.4601389059808616	6.0817978437686175	-16.281282896827324
Ag	-2.4601389059808616	9.122696765652925	-16.281282896827324
Ag	11.582835671633788	14.76083343588517	-1.5204494609421544
Ag	12.522525116672496	12.300694529904307	-3.0408989218843088
Ag	13.462214561711201	9.840555623923446	-4.561348382826463
Ag	14.40190400674991	7.380416717942585	-6.0817978437686175
Ag	15.341593451788617	4.920277811961723	-7.602247304710772
Ag	16.281282896827324	2.4601389059808616	-9.122696765652925
Ag	11.582835671633788	14.76083343588517	1.5204494609421544
Ag	12.522525116672496	12.300694529904307	0.0
Ag	13.462214561711201	9.840555623923446	-1.5204494609421544
Ag	14.40190400674991	7.380416717942585	-3.0408989218843088
Ag	15.341593451788617	4.920277811961723	-4.561348382826463
Ag	16.281282896827324	2.4601389059808616	-6.0817978437686175
Ag	12.522525116672496	12.300694529904307	3.0408989218843088
Ag	13.462214561711201	9.840555623923446	1.5204494609421544
Ag	14.40190400674991	7.380416717942585	0.0
Ag	15.341593451788617	4.920277811961723	-1.5204494609421544
Ag	16.281282896827324	2.4601389059808616	-3.0408989218843088
Ag	13.462214561711201	9.840555623923446	4.561348382826463
Ag	14.40190400674991	7.380416717942585	3.0408989218843088
Ag	15.341593451788617	4.920277811961723	1.5204494609421544
Ag	16.281282896827324	2.4601389059808616	0.0
Ag	14.40190400674991	7.380416717942585	6.0817978437686175
Ag	15.341593451788617	4.920277811961723	4.561348382826463
Ag	16.281282896827324	2.4601389059808616	3.0408989218843088
Ag	15.341593451788617	4.920277811961723	7.602247304710772
Ag	16.281282896827324	2.4601389059808616	6.0817978437686175
Ag	16.281282896827324	2.4601389059808616	9.122696765652925
Ag	-11.582835671633788	14.76083343588517	-1.5204494609421544
Ag	-12.522525116672496	12.300694529904307	-3.0408989218843088
Ag	-13.462214561711201	9.840555623923446	-4.561348382826463
Ag	-14.40190400674991	7.380416717942585	-6.0817978437686175
Ag	-15.341593451788617	4.920277811961723	-7.602247304710772
Ag	-16.281282896827324	2.4601389059808616	-9.122696765652925
Ag	-11.582835671633788	14.76083343588517	1.5204494609421544
Ag	-12.522525116672496	12.300694529904307	0.0
Ag	-13.462214561711201	9.840555623923446	-1.5204494609421544
Ag	-14.40190400674991	7.380416717942585	-3.0408989218843088
Ag	-15.341593451788617	4.920277811961723	-4.561348382826463
Ag	-16.281282896827324	2.4601389059808616	-6.0817978437686175
Ag	-12.522525116672496	12.300694529904307	3.0408989218843088
Ag	-13.462214561711201	9.840555623923446	1.5204494609421544
Ag	-14.40190400674991	7.380416717942585	0.0
Ag	-15.341593451788617	4.920277811961723	-1.5204494609421544
Ag	-16.281282896827324	2.4601389059808616	-3.0408989218843088
Ag	-13.462214561711201	9.840555623923446	4.561348382826463
Ag	-14.40190400674991	7.380416717942585	3.0408989218843088
Ag	-15.341593451788617	4.920277811961723	1.5204494609421544
Ag	-16.281282896827324	2.4601389059808616	0.0
Ag	-14.40190400674991	7.380416717942585	6.0817978437686175
Ag	-15.341593451788617	4.920277811961723	4.561348382826463
Ag	-16.281282896827324	2.4601389059808616	3.0408989218843088
Ag	-15.341593451788617	4.920277811961723	7.602247304710772
Ag	-16.281282896827324	2.4601389059808616	6.0817978437686175
Ag	-16.281282896827324	2.4601389059808616	9.122696765652925
Ag	11.582835671633788	-14.76083343588517	-1.5204494609421544
Ag	12.522525116672496	-12.300694529904307	-3.0408989218843088
Ag	13.462214561711201	-9.840555623923446	-4.561348382826463
Ag	14.40190400674991	-7.380416717942585	-6.0817978437686175
Ag	15.341593451788617	-4.920277811961723	-7.602247304710772
Ag	16.281282896827324	-2.4601389059808616	-9.122696765652925
Ag	11.582835671633788	-14.76083343588517	1.5204494609421544
Ag	12.522525116672496	-12.300694529904307	0.0
Ag	13.462214561711201	-9.840555623923446	-1.5204494609421544
Ag	14.40190400674991	-7.380416717942585	-3.0408989218843088
Ag	15.341593451788617	-4.920277811961723	-4.561348382826463
Ag	16.281282896827324	-2.4601389059808616	-6.0817978437686175
Ag	12.522525116672496	-12.300694529904307	3.0408989218843088
Ag	13.462214561711201	-9.840555623923446	1.5204494609421544
Ag	14.40190400674991	-7.380416717942585	0.0
Ag	15.341593451788617	-4.920277811961723	-1.5204494609421544
Ag	16.281282896827324	-2.4601389059808616	-3.0408989218843088
Ag	13.462214561711201	-9.840555623923446	4.561348382826463
Ag	14.40190400674991	-7.380416717942585	3.0408989218843088
Ag	15.341593451788617	-4.920277811961723	1.5204494609421544
Ag	16.281282896827324	-2.4601389059808616	0.0
Ag	14.40190400674991	-7.380416717942585	6.0817978437686175
Ag	15.341593451788617	-4.920277811961723	4.561348382826463
Ag	16.281282896827324	-2.4601389059808616	3.0408989218843088
Ag	15.341593451788617	-4.920277811961723	7.602247304710772
Ag	16.281282896827324	-2.4601389059808616	6.0817978437686175
Ag	16.281282896827324	-2.4601389059808616	9.122696765652925
Ag	-11.582835671633788	-14.76083343588517	-1.5204494609421544
Ag	-12.522525116672496	-12.300694529904307	-3.0408989218843088
Ag	-13.462214561711201	-9.840555623923446	-4.561348382826463
Ag	-14.40190400674991	-7.380416717942585	-6.0817978437686175
Ag	-15.341593451788617	-4.920277811961723	-7.602247304710772
Ag	-16.281282896827324	-2.4601389059808616	-9.122696765652925
Ag	-11.582835671633788	-14.76083343588517	1.5204494609421544
Ag	-12.522525116672496	-12.300694529904307	0.0
Ag	-13.462214561711201	-9.840555623923446	-1.5204494609421544
Ag	-14.40190400674991	-7.380416717942585	-3.0408989218843088
Ag	-15.341593451788617	-4.920277811961723	-4.561348382826463
Ag	-16.281282896827324	-2.4601389059808616	-6.0817978437686175
Ag	-12.522525116672496	-12.300694529904307	3.0408989218843088
Ag	-13.462214561711201	-9.840555623923446	1.5204494609421544
Ag	-14.40190400674991	-7.380416717942585	0.0
Ag	-15.341593451788617	-4.920277811961723	-1.5204494609421544
Ag	-16.281282896827324	-2.4601389059808616	-3.0408989218843088
Ag	-13.462214561711201	-9.840555623923446	4.561348382826463
Ag	-14.40190400674991	-7.380416717942585	3.0408989218843088
Ag	-15.341593451788617	-4.920277811961723	1.5204494609421544
Ag	-16.281282896827324	-2.4601389059808616	0.0
Ag	-14.40190400674991	-7.380416717942585	6.0817978437686175
Ag	-15.341593451788617	-4.920277811961723	4.561348382826463
Ag	-16.281282896827324	-2.4601389059808616	3.0408989218843088
Ag	-15.341593451788617	-4.920277811961723	7.602247304710772
Ag	-16.281282896827324	-2.4601389059808616	6.0817978437686175
Ag	-16.281282896827324	-2.4601389059808616	9.122696765652925
Ag	-1.5204494609421544	11.582835671633788	14.76083343588517
Ag	-3.0408989218843088	12.522525116672496	12.300694529904307
Ag	-4.561348382826463	13.462214561711201	9.840555623923446
Ag	-6.0817978437686175	14.40190400674991	7.380416717942585
Ag	-7.602247304710772	15.341593451788617	4.920277811961723
Ag	-9.122696765652925	16.281282896827324	2.4601389059808616
Ag	1.5204494609421544	11.582835671633788	14.76083343588517
Ag	0.0	12.522525116672496	12.300694529904307
Ag	-1.5204494609421544	13.462214561711201	9.840555623923446
Ag	-3.0408989218843088	14.40190400674991	7.380416717942585
Ag	-4.561348382826463	15.341593451788617	4.920277811961723
Ag	-6.0817978437686175	16.281282896827324	2.4601389059808616
Ag	3.0408989218843088	12.522525116672496	12.300694529904307
Ag	1.5204494609421544	13.462214561711201	9.840555623923446
Ag	0.0	14.40190400674991	7.380416717942585
Ag	-1.5204494609421544	15.341593451788617	4.920277811961723
Ag	-3.0408989218843088	16.281282896827324	2.4601389059808616
Ag	4.561348382826463	13.462214561711201	9.840555623923446
Ag	3.0408989218843088	14.40190400674991	7.380416717942585
Ag	1.5204494609421544	15.341593451788617	4.920277811961723
Ag	0.0	16.281282896827324	2.4601389059808616
Ag	6.0817978437686175	14.40190400674991	7.380416717942585
Ag	4.561348382826463	15.341593451788617	4.920277811961723
Ag	3.0408989218843088	16.281282896827324	2.4601389059808616
Ag	7.602247304710772	15.341593451788617	4.920277811961723
Ag	6.0817978437686175	16.281282896827324	2.4601389059808616
Ag	9.122696765652925	16.281282896827324	2.4601389059808616
Ag	-1.5204494609421544	-11.582835671633788	14.76083343588517
Ag	-3.0408989218843088	-12.522525116672496	12.300694529904307
Ag	-4.561348382826463	-13.462214561711201	9.840555623923446
Ag	-6.0817978437686175	-14.40190400674991	7.380416717942585
Ag	-7.602247304710772	-15.341593451788617	4.920277811961723
Ag	-9.122696765652925	-16.281282896827324	2.4601389059808616
Ag	1.5204494609421544	-11.582835671633788	14.76083343588517
Ag	0.0	-12.522525116672496	12.300694529904307
Ag	-1.5204494609421544	-13.462214561711201	9.840555623923446
Ag	-3.0408989218843088	-14.40190400674991	7.380416717942585
Ag	-4.561348382826463	-15.341593451788617	4.920277811961723
Ag	-6.0817978437686175	-16.281282896827324	2.4601389059808616
Ag	3.0408989218843088	-12.522525116672496	12.300694529904307
Ag	1.5204494609421544	-13.462214561711201	9.840555623923446
Ag	0.0	-14.40190400674991	7.380416717942585
Ag	-1.5204494609421544	-15.341593451788617	4.920277811961723
Ag	-3.0408989218843088	-16.281282896827324	2.4601389059808616
Ag	4.561348382826463	-13.462214561711201	9.840555623923446
Ag	3.0408989218843088	-14.40190400674991	7.380416717942585
Ag	1.5204494609421544	-15.341593451788617	4.920277811961723
Ag	0.0	-16.281282896827324	2.4601389059808616
Ag	6.0817978437686175	-14.40190400674991	7.380416717942585
Ag	4.561348382826463	-15.341593451788617	4.920277811961723
Ag	3.0408989218843088	-16.281282896827324	2.4601389059808616
Ag	7.602247304710772	-15.341593451788617	4.920277811961723
Ag	6.0817978437686175	-16.281282896827324	2.4601389059808616
Ag	9.122696765652925	-16.281282896827324	2.4601389059808616
Ag	-1.5204494609421544	11.582835671633788	-14.76083343588517
Ag	-3.0408989218843088	12.522525116672496	-12.300694529904307
Ag	-4.561348382826463	13.462214561711201	-9.840555623923446
Ag	-6.0817978437686175	14.40190400674991	-7.380416717942585
Ag	-7.602247304710772	15.341593451788617	-4.920277811961723
Ag	-9.122696765652925	16.281282896827324	-2.4601389059808616
Ag	1.5204494609421544	11.582835671633788	-14.76083343588517
Ag	0.0	12.522525116672496	-12.300694529904307
Ag	-1.5204494609421544	13.462214561711201	-9.840555623923446
Ag	-3.0408989218843088	14.40190400674991	-7.380416717942585
Ag	-4.561348382826463	15.341593451788617	-4.920277811961723
Ag	-6.0817978437686175	16.281282896827324	-2.4601389059808616
Ag	3.0408989218843088	12.522525116672496	-12.300694529904307
Ag	1.5204494609421544	13.462214561711201	-9.840555623923446
Ag	0.0	14.40190400674991	-7.380416717942585
Ag	-1.5204494609421544	15.341593451788617	-4.920277811961723
Ag	-3.0408989218843088	16.281282896827324	-2.4601389059808616
Ag	4.561348382826463	13.462214561711201	-9.840555623923446
Ag	3.0408989218843088	14.40190400674991	-7.380416717942585
Ag	1.5204494609421544	15.341593451788617	-4.920277811961723
Ag	0.0	16.281282896827324	-2.4601389059808616
Ag	6.0817978437686175	14.40190400674991	-7.380416717942585
Ag	4.561348382826463	15.341593451788617	-4.920277811961723
Ag	3.0408989218843088	16.281282896827324	-2.4601389059808616
Ag	7.602247304710772	15.341593451788617	-4.920277811961723
Ag	6.0817978437686175	16.281282896827324	-2.4601389059808616
Ag	9.122696765652925	16.281282896827324	-2.4601389059808616
Ag	-1.5204494609421544	-11.582835671633788	-14.76083343588517
Ag	-3.0408989218843088	-12.522525116672496	-12.300694529904307
Ag	-4.561348382826463	-13.462214561711201	-9.840555623923446
Ag	-6.0817978437686175	-14.40190400674991	-7.380416717942585
Ag	-7.602247304710772	-15.341593451788617	-4.920277811961723
Ag	-9.122696765652925	-16.281282896827324	-2.4601389059808616
Ag	1.5204494609421544	-11.582835671633788	-14.76083343588517
Ag	0.0	-12.522525116672496	-12.300694529904307
Ag	-1.5204494609421544	-13.462214561711201	-9.840555623923446
Ag	-3.0408989218843088	-14.40190400674991	-7.380416717942585
Ag	-4.561348382826463	-15.341593451788617	-4.920277811961723
Ag	-6.0817978437686175	-16.281282896827324	-2.4601389059808616
Ag	3.0408989218843088	-12.522525116672496	-12.300694529904307
Ag	1.5204494609421544	-13.462214561711201	-9.840555623923446
Ag	0.0	-14.40190400674991	-7.380416717942585
Ag	-1.5204494609421544	-15.341593451788617	-4.920277811961723
Ag	-3.0408989218843088	-16.281282896827324	-2.4601389059808616
Ag	4.561348382826463	-13.462214561711201	-9.840555623923446
Ag	3.0408989218843088	-14.40190400674991	-7.380416717942585
Ag	1.5204494609421544	-15.341593451788617	-4.920277811961723
Ag	0.0	-16.281282896827324	-2.4601389059808616
Ag	6.0817978437686175	-14.40190400674991	-7.380416717942585
Ag	4.561348382826463	-15.341593451788617	-4.920277811961723
Ag	3.0408989218843088	-16.281282896827324	-2.4601389059808616
Ag	7.602247304710772	-15.341593451788617	-4.920277811961723
Ag	6.0817978437686175	-16.281282896827324	-2.4601389059808616
Ag	9.122696765652925	-16.281282896827324	-2.4601389059808616
Ag	13.821143990846462	-3.980588366923016	10.062386210691633
Ag	13.821143990846462	3.980588366923016	10.062386210691633
Ag	12.881454545807754	-6.440727272903877	8.541936749749478
Ag	12.881454545807754	6.440727272903877	8.541936749749478
Ag	11.941765100769048	-8.900866178884739	7.021487288807324
Ag	11.941765100769048	8.900866178884739	7.021487288807324
Ag	11.00207565573034	-11.361005084865601	5.50103782786517
Ag	11.00207565573034	11.361005084865601	5.50103782786517
Ag	10.062386210691633	-13.821143990846462	3.980588366923016
Ag	10.062386210691633	13.821143990846462	3.980588366923016
Ag	11.361005084865601	-5.50103782786517	11.00207565573034
Ag	11.361005084865601	5.50103782786517	11.00207565573034
Ag	10.421315639826894	-7.961176733846032	9.481626194788186
Ag	10.421315639826894	7.961176733846032	9.481626194788186
Ag	9.481626194788186	-10.421315639826894	7.961176733846032
Ag	9.481626194788186	10.421315639826894	7.961176733846032
Ag	8.541936749749478	-12.881454545807754	6.440727272903877
Ag	8.541936749749478	12.881454545807754	6.440727272903877
Ag	8.900866178884739	-7.021487288807324	11.941765100769048
Ag	8.900866178884739	7.021487288807324	11.941765100769048
Ag	7.961176733846032	-9.481626194788186	10.421315639826894
Ag	7.961176733846032	9.481626194788186	10.421315639826894
Ag	7.021487288807324	-11.941765100769048	8.900866178884739
Ag	7.021487288807324	11.941765100769048	8.900866178884739
Ag	6.440727272903877	-8.541936749749478	12.881454545807754
Ag	6.440727272903877	8.541936749749478	12.881454545807754
Ag	5.50103782786517	-11.00207565573034	11.361005084865601
Ag	5.50103782786517	11.00207565573034	11.361005084865601
Ag	3.980588366923016	-10.062386210691633	13.821143990846462
Ag	3.980588366923016	10.062386210691633	13.821143990846462
Ag	13.821143990846462	-3.980588366923016	-10.062386210691633
Ag	13.821143990846462	3.980588366923016	-10.062386210691633
Ag	12.881454545807754	-6.440727272903877	-8.541936749749478
Ag	12.881454545807754	6.440727272903877	-8.541936749749478
Ag	11.941765100769048	-8.900866178884739	-7.021487288807324
Ag	11.941765100769048	8.900866178884739	-7.021487288807324
Ag	11.00207565573034	-11.361005084865601	-5.50103782786517
Ag	11.00207565573034	11.361005084865601	-5.50103782786517
Ag	10.062386210691633	-13.821143990846462	-3.980588366923016
Ag	10.062386210691633	13.821143990846462	-3.980588366923016
Ag	11.361005084865601	-5.50103782786517	-11.00207565573034
Ag	11.361005084865601	5.50103782786517	-11.00207565573034
Ag	10.421315639826894	-7.961176733846032	-9.481626194788186
Ag	10.421315639826894	7.961176733846032	-9.481626194788186
Ag	9.481626194788186	-10.421315639826894	-7.961176733846032
Ag	9.481626194788186	10.421315639826894	-7.961176733846032
Ag	8.541936749749478	-12.881454545807754	-6.440727272903877
Ag	8.541936749749478	12.881454545807754	-6.440727272903877
Ag	8.900866178884739	-7.021487288807324	-11.941765100769048
Ag	8.900866178884739	7.021487288807324	-11.941765100769048
Ag	7.961176733846032	-9.481626194788186	-10.421315639826894
Ag	7.961176733846032	9.481626194788186	-10.421315639826894
Ag	7.021487288807324	-11.941765100769048	-8.900866178884739
Ag	7.021487288807324	11.941765100769048	-8.900866178884739
Ag	6.440727272903877	-8.541936749749478	-12.881454545807754
Ag	6.440727272903877	8.541936749749478	-12.881454545807754
Ag	5.50103782786517	-11.00207565573034	-11.361005084865601
Ag	5.50103782786517	11.00207565573034	-11.361005084865601
Ag	3.980588366923016	-10.062386210691633	-13.821143990846462
Ag	3.980588366923016	10.062386210691633	-13.821143990846462
Ag	-13.821143990846462	-3.980588366923016	10.062386210691633
Ag	-13.821143990846462	3.980588366923016	10.062386210691633
Ag	-12.881454545807754	-6.440727272903877	8.541936749749478
Ag	-12.881454545807754	6.440727272903877	8.541936749749478
Ag	-11.941765100769048	-8.900866178884739	7.021487288807324
Ag	-11.941765100769048	8.900866178884739	7.021487288807324
Ag	-11.00207565573034	-11.361005084865601	5.50103782786517
Ag	-11.00207565573034	11.361005084865601	5.50103782786517
Ag	-10.062386210691633	-13.821143990846462	3.980588366923016
Ag	-10.062386210691633	13.821143990846462	3.980588366923016
Ag	-11.361005084865601	-5.50103782786517	11.00207565573034
Ag	-11.361005084865601	5.50103782786517	11.00207565573034
Ag	-10.421315639826894	-7.961176733846032	9.481626194788186
Ag	-10.421315639826894	7.961176733846032	9.481626194788186
Ag	-9.481626194788186	-10.421315639826894	7.961176733846032
Ag	-9.481626194788186	10.421315639826894	7.961176733846032
Ag	-8.541936749749478	-12.881454545807754	6.440727272903877
Ag	-8.541936749749478	12.881454545807754	6.440727272903877
Ag	-8.900866178884739	-7.021487288807324	11.941765100769048
Ag	-8.900866178884739	7.021487288807324	11.941765100769048
Ag	-7.961176733846032	-9.481626194788186	10.421315639826894
Ag	-7.961176733846032	9.481626194788186	10.421315639826894
Ag	-7.021487288807324	-11.941765100769048	8.900866178884739
Ag	-7.021487288807324	11.941765100769048	8.900866178884739
Ag	-6.440727272903877	-8.541936749749478	12.881454545807754
Ag	-6.440727272903877	8.541936749749478	12.881454545807754
Ag	-5.50103782786517	-11.00207565573034	11.361005084865601
Ag	-5.50103782786517	11.00207565573034	11.361005084865601
Ag	-3.980588366923016	-10.062386210691633	13.821143990846462
Ag	-3.980588366923016	10.062386210691633	13.821143990846462
Ag	-13.821143990846462	-3.980588366923016	-10.062386210691633
Ag	-13.821143990846462	3.980588366923016	-10.062386210691633
Ag	-12.881454545807754	-6.440727272903877	-8.541936749749478
Ag	-12.881454545807754	6.440727272903877	-8.541936749749478
Ag	-11.941765100769048	-8.900866178884739	-7.021487288807324
Ag	-11.941765100769048	8.900866178884739	-7.021487288807324
Ag	-11.00207565573034	-11.361005084865601	-5.50103782786517
Ag	-11.00207565573034	11.361005084865601	-5.50103782786517
Ag	-10.062386210691633	-13.821143990846462	-3.980588366923016
Ag	-10.062386210691633	13.821143990846462	-3.980588366923016
Ag	-11.361005084865601	-5.50103782786517	-11.00207565573034
Ag	-11.361005084865601	5.50103782786517	-11.00207565573034
Ag	-10.421315639826894	-7.961176733846032	-9.481626194788186
Ag	-10.421315639826894	7.961176733846032	-9.481626194788186
Ag	-9.481626194788186	-10.421315639826894	-7.961176733846032
Ag	-9.481626194788186	10.421315639826894	-7.961176733846032
Ag	-8.541936749749478	-12.881454545807754	-6.440727272903877
Ag	-8.541936749749478	12.881454545807754	-6.440727272903877
Ag	-8.900866178884739	-7.021487288807324	-11.941765100769048
Ag	-8.900866178884739	7.021487288807324	-11.941765100769048
Ag	-7.961176733846032	-9.481626194788186	-10.421315639826894
Ag	-7.961176733846032	9.481626194788186	-10.421315639826894
Ag	-7.021487288807324	-11.941765100769048	-8.900866178884739
Ag	-7.021487288807324	11.941765100769048	-8.900866178884739
Ag	-6.440727272903877	-8.541936749749478	-12.881454545807754
Ag	-6.440727272903877	8.541936749749478	-12.881454545807754
Ag	-5.50103782786517	-11.00207565573034	-11.361005084865601
Ag	-5.50103782786517	11.00207565573034	-11.361005084865601
Ag	-3.980588366923016	-10.062386210691633	-13.821143990846462
Ag	-3.980588366923016	10.062386210691633	-13.821143990846462
Ag	19.681111247846893	0.0	-12.163595687537235
Ag	19.681111247846893	0.0	-9.122696765652925
Ag	19.681111247846893	0.0	-6.0817978437686175
Ag	19.681111247846893	0.0	-3.0408989218843088
Ag	19.681111247846893	0.0	0.0
Ag	19.681111247846893	0.0	3.0408989218843088
Ag	19.681111247846893	0.0	6.0817978437686175
Ag	19.681111247846893	0.0	9.122696765652925
Ag	19.681111247846893	0.0	12.163595687537235
Ag	-19.681111247846893	0.0	-12.163595687537235
Ag	-19.681111247846893	0.0	-9.122696765652925
Ag	-19.681111247846893	0.0	-6.0817978437686175
Ag	-19.681111247846893	0.0	-3.0408989218843088
Ag	-19.681111247846893	0.0	0.0
Ag	-19.681111247846893	0.0	3.0408989218843088
Ag	-19.681111247846893	0.0	6.0817978437686175
Ag	-19.681111247846893	0.0	9.122696765652925
Ag	-19.681111247846893	0.0	12.163595687537235
Ag	-12.163595687537235	19.681111247846893	0.0
Ag	-9.122696765652925	19.681111247846893	0.0
Ag	-6.0817978437686175	19.681111247846893	0.0
Ag	-3.0408989218843088	19.681111247846893	0.0
Ag	0.0	19.681111247846893	0.0
Ag	3.0408989218843088	19.681111247846893	0.0
Ag	6.0817978437686175	19.681111247846893	0.0
Ag	9.122696765652925	19.681111247846893	0.0
Ag	12.163595687537235	19.681111247846893	0.0
Ag	-12.163595687537235	-19.681111247846893	0.0
Ag	-9.122696765652925	-19.681111247846893	0.0
Ag	-6.0817978437686175	-19.681111247846893	0.0
Ag	-3.0408989218843088	-19.681111247846893	0.0
Ag	0.0	-19.681111247846893	0.0
Ag	3.0408989218843088	-19.681111247846893	0.0
Ag	6.0817978437686175	-19.681111247846893	0.0
Ag	9.122696765652925	-19.681111247846893	0.0
Ag	12.163595687537235	-19.681111247846893	0.0
Ag	0.0	-12.163595687537235	19.681111247846893
Ag	0.0	-9.122696765652925	19.681111247846893
Ag	0.0	-6.0817978437686175	19.681111247846893
Ag	0.0	-3.0408989218843088	19.681111247846893
Ag	0.0	0.0	19.681111247846893
Ag	0.0	3.0408989218843088	19.681111247846893
Ag	0.0	6.0817978437686175	19.681111247846893
Ag	0.0	9.122696765652925	19.681111247846893
Ag	0.0	12.163595687537235	19.681111247846893
Ag	0.0	-12.163595687537235	-19.681111247846893
Ag	0.0	-9.122696765652925	-19.681111247846893
Ag	0.0	-6.0817978437686175	-19.681111247846893
Ag	0.0	-3.0408989218843088	-19.681111247846893
Ag	0.0	0.0	-19.681111247846893
Ag	0.0	3.0408989218843088	-19.681111247846893
Ag	0.0	6.0817978437686175	-19.681111247846893
Ag	0.0	9.122696765652925	-19.681111247846893
Ag	0.0	12.163595687537235	-19.681111247846893
Ag	17.22097234186603	-1.5204494609421544	13.103285132575943
Ag	14.76083343588517	-3.0408989218843088	14.042974577614649
Ag	12.300694529904307	-4.561348382826463	14.982664022653356
Ag	9.840555623923446	-6.0817978437686175	15.922353467692064
Ag	7.380416717942585	-7.602247304710772	16.86204291273077
Ag	4.920277811961723	-9.122696765652925	17.801732357769477
Ag	2.4601389059808616	-10.64314622659508	18.741421802808187
Ag	17.22097234186603	1.5204494609421544	13.103285132575943
Ag	14.76083343588517	0.0	14.042974577614649
Ag	12.300694529904307	-1.5204494609421544	14.982664022653356
Ag	9.840555623923446	-3.0408989218843088	15.922353467692064
Ag	7.380416717942585	-4.561348382826463	16.86204291273077
Ag	4.920277811961723	-6.0817978437686175	17.801732357769477
Ag	2.4601389059808616	-7.602247304710772	18.741421802808187
Ag	14.76083343588517	3.0408989218843088	14.042974577614649
Ag	12.300694529904307	1.5204494609421544	14.982664022653356
Ag	9.840555623923446	0.0	15.922353467692064
Ag	7.380416717942585	-1.5204494609421544	16.86204291273077
Ag	4.920277811961723	-3.0408989218843088	17.801732357769477
Ag	2.4601389059808616	-4.561348382826463	18.741421802808187
Ag	12.300694529904307	4.561348382826463	14.982664022653356
Ag	9.840555623923446	3.0408989218843088	15.922353467692064
Ag	7.380416717942585	1.5204494609421544	16.86204291273077
Ag	4.920277811961723	0.0	17.801732357769477
Ag	2.4601389059808616	-1.5204494609421544	18.741421802808187
Ag	9.840555623923446	6.0817978437686175	15.922353467692064
Ag	7.380416717942585	4.561348382826463	16.86204291273077
Ag	4.920277811961723	3.0408989218843088	17.801732357769477
Ag	2.4601389059808616	1.5204494609421544	18.741421802808187
Ag	7.380416717942585	7.602247304710772	16.86204291273077
Ag	4.920277811961723	6.0817978437686175	17.801732357769477
Ag	2.4601389059808616	4.561348382826463	18.741421802808187
Ag	4.920277811961723	9.122696765652925	17.801732357769477
Ag	2.4601389059808616	7.602247304710772	18.741421802808187
Ag	2.4601389059808616	10.64314622659508	18.741421802808187
Ag	17.22097234186603	-1.5204494609421544	-13.103285132575943
Ag	14.76083343588517	-3.0408989218843088	-14.042974577614649
Ag	12.300694529904307	-4.561348382826463	-14.982664022653356
Ag	9.840555623923446	-6.0817978437686175	-15.922353467692064
Ag	7.380416717942585	-7.602247304710772	-16.86204291273077
Ag	4.920277811961723	-9.122696765652925	-17.801732357769477
Ag	2.4601389059808616	-10.64314622659508	-18.741421802808187
Ag	17.22097234186603	1.5204494609421544	-13.103285132575943
Ag	14.76083343588517	0.0	-14.042974577614649
Ag	12.300694529904307	-1.5204494609421544	-14.982664022653356
Ag	9.840555623923446	-3.0408989218843088	-15.922353467692064
Ag	7.380416717942585	-4.561348382826463	-16.86204291273077
Ag	4.920277811961723	-6.0817978437686175	-17.801732357769477
Ag	2.4601389059808616	-7.602247304710772	-18.741421802808187
Ag	14.76083343588517	3.0408989218843088	-14.042974577614649
Ag	12.300694529904307	1.5204494609421544	-14.982664022653356
Ag	9.840555623923446	0.0	-15.922353467692064
Ag	7.380416717942585	-1.5204494609421544	-16.86204291273077
Ag	4.920277811961723	-3.0408989218843088	-17.801732357769477
Ag	2.4601389059808616	-4.561348382826463	-18.741421802808187
Ag	12.300694529904307	4.561348382826463	-14.982664022653356
Ag	9.840555623923446	3.0408989218843088	-15.922353467692064
Ag	7.380416717942585	1.5204494609421544	-16.86204291273077
Ag	4.920277811961723	0.0	-17.801732357769477
Ag	2.4601389059808616	-1.5204494609421544	-18.741421802808187
Ag	9.840555623923446	6.0817978437686175	-15.922353467692064
Ag	7.380416717942585	4.561348382826463	-16.86204291273077
Ag	4.920277811961723	3.0408989218843088	-17.801732357769477
Ag	2.4601389059808616	1.5204494609421544	-18.741421802808187
Ag	7.380416717942585	7.602247304710772	-16.86204291273077
Ag	4.920277811961723	6.0817978437686175	-17.801732357769477
Ag	2.4601389059808616	4.561348382826463	-18.741421802808187
Ag	4.920277811961723	9.122696765652925	-17.801732357769477
Ag	2.4601389059808616	7.602247304710772	-18.741421802808187
Ag	2.4601389059808616	10.64314622659508	-18.741421802808187
Ag	-17.22097234186603	-1.5204494609421544	13.103285132575943
Ag	-14.76083343588517	-3.0408989218843088	14.042974577614649
Ag	-12.300694529904307	-4.561348382826463	14.982664022653356
Ag	-9.840555623923446	-6.0817978437686175	15.922353467692064
Ag	-7.380416717942585	-7.602247304710772	16.86204291273077
Ag	-4.920277811961723	-9.122696765652925	17.801732357769477
Ag	-2.4601389059808616	-10.64314622659508	18.741421802808187
Ag	-17.22097234186603	1.5204494609421544	13.103285132575943
Ag	-14.76083343588517	0.0	14.042974577614649
Ag	-12.300694529904307	-1.5204494609421544	14.982664022653356
Ag	-9.840555623923446	-3.0408989218843088	15.922353467692064
Ag	-7.380416717942585	-4.561348382826463	16.86204291273077
Ag	-4.920277811961723	-6.0817978437686175	17.801732357769477
Ag	-2.4601389059808616	-7.602247304710772	18.741421802808187
Ag	-14.76083343588517	3.0408989218843088	14.042974577614649
Ag	-12.300694529904307	1.5204494609421544	14.982664022653356
Ag	-9.840555623923446	0.0	15.922353467692064
Ag	-7.380416717942585	-1.5204494609421544	16.86204291273077
Ag	-4.920277811961723	-3.0408989218843088	17.801732357769477
Ag	-2.4601389059808616	-4.561348382826463	18.741421802808187
Ag	-12.300694529904307	4.561348382826463	14.982664022653356
Ag	-9.840555623923446	3.0408989218843088	15.922353467692064
Ag	-7.380416717942585	1.5204494609421544	16.86204291273077
Ag	-4.920277811961723	0.0	17.801732357769477
Ag	-2.4601389059808616	-1.5204494609421544	18.741421802808187
Ag	-9.840555623923446	6.0817978437686175	15.922353467692064
Ag	-7.380416717942585	4.561348382826463	16.86204291273077
Ag	-4.920277811961723	3.0408989218843088	17.801732357769477
Ag	-2.4601389059808616	1.5204494609421544	18.741421802808187
Ag	-7.380416717942585	7.602247304710772	16.86204291273077
Ag	-4.920277811961723	6.0817978437686175	17.801732357769477
Ag	-2.4601389059808616	4.561348382826463	18.741421802808187
Ag	-4.920277811961723	9.122696765652925	17.801732357769477
Ag	-2.4601389059808616	7.602247304710772	18.741421802808187
Ag	-2.4601389059808616	10.64314622659508	18.741421802808187
Ag	-17.22097234186603	-1.5204494609421544	-13.103285132575943
Ag	-14.76083343588517	-3.0408989218843088	-14.042974577614649
Ag	-12.300694529904307	-4.561348382826463	-14.982664022653356
Ag	-9.840555623923446	-6.0817978437686175	-15.922353467692064
Ag	-7.380416717942585	-7.602247304710772	-16.86204291273077
Ag	-4.920277811961723	-9.122696765652925	-17.801732357769477
Ag	-2.4601389059808616	-10.64314622659508	-18.741421802808187
Ag	-17.22097234186603	1.5204494609421544	-13.103285132575943
Ag	-14.76083343588517	0.0	-14.042974577614649
Ag	-12.300694529904307	-1.5204494609421544	-14.982664022653356
Ag	-9.840555623923446	-3.0408989218843088	-15.922353467692064
Ag	-7.380416717942585	-4.561348382826463	-16.86204291273077
Ag	-4.920277811961723	-6.0817978437686175	-17.801732357769477
Ag	-2.4601389059808616	-7.602247304710772	-18.741421802808187
Ag	-14.76083343588517	3.0408989218843088	-14.042974577614649
Ag	-12.300694529904307	1.5204494609421544	-14.982664022653356
Ag	-9.840555623923446	0.0	-15.922353467692064
Ag	-7.380416717942585	-1.5204494609421544	-16.86204291273077
Ag	-4.920277811961723	-3.0408989218843088	-17.801732357769477
Ag	-2.4601389059808616	-4.561348382826463	-18.741421802808187
Ag	-12.300694529904307	4.561348382826463	-14.982664022653356
Ag	-9.840555623923446	3.0408989218843088	-15.922353467692064
Ag	-7.380416717942585	1.5204494609421544	-16.86204291273077
Ag	-4.920277811961723	0.0	-17.801732357769477
Ag	-2.4601389059808616	-1.5204494609421544	-18.741421802808187
Ag	-9.840555623923446	6.0817978437686175	-15.922353467692064
Ag	-7.380416717942585	4.561348382826463	-16.86204291273077
Ag	-4.920277811961723	3.0408989218843088	-17.801732357769477
Ag	-2.4601389059808616	1.5204494609421544	-18.741421802808187
Ag	-7.380416717942585	7.602247304710772	-16.86204291273077
Ag	-4.920277811961723	6.0817978437686175	-17.801732357769477
Ag	-2.4601389059808616	4.561348382826463	-18.741421802808187
Ag	-4.920277811961723	9.122696765652925	-17.801732357769477
Ag	-2.4601389059808616	7.602247304710772	-18.741421802808187
Ag	-2.4601389059808616	10.64314622659508	-18.741421802808187
Ag	13.103285132575943	17.22097234186603	-1.5204494609421544
Ag	14.042974577614649	14.76083343588517	-3.0408989218843088
Ag	14.982664022653356	12.300694529904307	-4.561348382826463
Ag	15.922353467692064	9.840555623923446	-6.0817978437686175
Ag	16.86204291273077	7.380416717942585	-7.602247304710772
Ag	17.801732357769477	4.920277811961723	-9.122696765652925
Ag	18.741421802808187	2.4601389059808616	-10.64314622659508
Ag	13.103285132575943	17.22097234186603	1.5204494609421544
Ag	14.042974577614649	14.76083343588517	0.0
Ag	14.982664022653356	12.300694529904307	-1.5204494609421544
Ag	15.922353467692064	9.840555623923446	-3.0408989218843088
Ag	16.86204291273077	7.380416717942585	-4.561348382826463
Ag	17.801732357769477	4.920277811961723	-6.0817978437686175
Ag	18.741421802808187	2.4601389059808616	-7.602247304710772
Ag	14.042974577614649	14.76083343588517	3.0408989218843088
Ag	14.982664022653356	12.300694529904307	1.5204494609421544
Ag	15.922353467692064	9.840555623923446	0.0
Ag	16.86204291273077	7.380416717942585	-1.5204494609421544
Ag	17.801732357769477	4.920277811961723	-3.0408989218843088
Ag	18.741421802808187	2.4601389059808616	-4.561348382826463
Ag	14.982664022653356	12.300694529904307	4.561348382826463
Ag	15.922353467692064	9.840555623923446	3.0408989218843088
Ag	16.86204291273077	7.380416717942585	1.5204494609421544
Ag	17.801732357769477	4.920277811961723	0.0
Ag	18.741421802808187	2.4601389059808616	-1.5204494609421544
Ag	15.922353467692064	9.840555623923446	6.0817978437686175
Ag	16.86204291273077	7.380416717942585	4.561348382826463
Ag	17.801732357769477	4.920277811961723	3.0408989218843088
Ag	18.741421802808187	2.4601389059808616	1.5204494609421544
Ag	16.86204291273077	7.380416717942585	7.602247304710772
Ag	17.801732357769477	4.920277811961723	6.0817978437686175
Ag	18.741421802808187	2.4601389059808616	4.561348382826463
Ag	17.801732357769477	4.920277811961723	9.122696765652925
Ag	18.741421802808187	2.4601389059808616	7.602247304710772
Ag	18.741421802808187	2.4601389059808616	10.64314622659508
Ag	-13.103285132575943	17.22097234186603	-1.5204494609421544
Ag	-14.042974577614649	14.76083343588517	-3.0408989218843088
Ag	-14.982664022653356	12.300694529904307	-4.561348382826463
Ag	-15.922353467692064	9.840555623923446	-6.0817978437686175
Ag	-16.86204291273077	7.380416717942585	-7.602247304710772
Ag	-17.801732357769477	4.920277811961723	-9.122696765652925
Ag	-18.741421802808187	2.4601389059808616	-10.64314622659508
Ag	-13.103285132575943	17.22097234186603	1.5204494609421544
Ag	-14.042974577614649	14.76083343588517	0.0
Ag	-14.982664022653356	12.300694529904307	-1.5204494609421544
Ag	-15.922353467692064	9.840555623923446	-3.0408989218843088
Ag	-16.86204291273077	7.380416717942585	-4.561348382826463
Ag	-17.801732357769477	4.920277811961723	-6.0817978437686175
Ag	-18.741421802808187	2.4601389059808616	-7.602247304710772
Ag	-14.042974577614649	14.76083343588517	3.0408989218843088
Ag	-14.982664022653356	12.300694529904307	1.5204494609421544
Ag	-15.922353467692064	9.840555623923446	0.0
Ag	-16.86204291273077	7.380416717942585	-1.5204494609421544
Ag	-17.801732357769477	4.920277811961723	-3.0408989218843088
Ag	-18.741421802808187	2.4601389059808616	-4.561348382826463
Ag	-14.982664022653356	12.300694529904307	4.561348382826463
Ag	-15.922353467692064	9.840555623923446	3.0408989218843088
Ag	-16.86204291273077	7.380416717942585	1.5204494609421544
Ag	-17.801732357769477	4.920277811961723	0.0
Ag	-18.741421802808187	2.4601389059808616	-1.5204494609421544
Ag	-15.922353467692064	9.840555623923446	6.0817978437686175
Ag	-16.86204291273077	7.380416717942585	4.561348382826463
Ag	-17.801732357769477	4.920277811961723	3.0408989218843088
Ag	-18.741421802808187	2.4601389059808616	1.5204494609421544
Ag	-16.86204291273077	7.380416717942585	7.602247304710772
Ag	-17.801732357769477	4.920277811961723	6.0817978437686175
Ag	-18.741421802808187	2.4601389059808616	4.561348382826463
Ag	-17.801732357769477	4.920277811961723	9.122696765652925
Ag	-18.741421802808187	2.4601389059808616	7.602247304710772
Ag	-18.741421802808187	2.4601389059808616	10.64314622659508
Ag	13.103285132575943	-17.22097234186603	-1.5204494609421544
Ag	14.042974577614649	-14.76083343588517	-3.0408989218843088
Ag	14.982664022653356	-12.300694529904307	-4.561348382826463
Ag	15.922353467692064	-9.840555623923446	-6.0817978437686175
Ag	16.86204291273077	-7.380416717942585	-7.602247304710772
Ag	17.801732357769477	-4.920277811961723	-9.122696765652925
Ag	18.741421802808187	-2.4601389059808616	-10.64314622659508
Ag	13.103285132575943	-17.22097234186603	1.5204494609421544
Ag	14.042974577614649	-14.76083343588517	0.0
Ag	14.982664022653356	-12.300694529904307	-1.5204494609421544
Ag	15.922353467692064	-9.840555623923446	-3.0408989218843088
Ag	16.86204291273077	-7.380416717942585	-4.561348382826463
Ag	17.801732357769477	-4.920277811961723	-6.0817978437686175
Ag	18.741421802808187	-2.4601389059808616	-7.602247304710772
Ag	14.042974577614649	-14.76083343588517	3.0408989218843088
Ag	14.982664022653356	-12.300694529904307	1.5204494609421544
Ag	15.922353467692064	-9.840555623923446	0.0
Ag	16.86204291273077	-7.380416717942585	-1.5204494609421544
Ag	17.801732357769477	-4.920277811961723	-3.0408989218843088
Ag	18.741421802808187	-2.4601389059808616	-4.561348382826463
Ag	14.982664022653356	-12.300694529904307	4.561348382826463
Ag	15.922353467692064	-9.840555623923446	3.0408989218843088
Ag	16.86204291273077	-7.380416717942585	1.5204494609421544
Ag	17.801732357769477	-4.920277811961723	0.0
Ag	18.741421802808187	-2.4601389059808616	-1.5204494609421544
Ag	15.922353467692064	-9.840555623923446	6.0817978437686175
Ag	16.86204291273077	-7.380416717942585	4.561348382826463
Ag	17.801732357769477	-4.920277811961723	3.0408989218843088
Ag	18.741421802808187	-2.4601389059808616	1.5204494609421544
Ag	16.86204291273077	-7.380416717942585	7.602247304710772
Ag	17.801732357769477	-4.920277811961723	6.0817978437686175
Ag	18.741421802808187	-2.4601389059808616	4.561348382826463
Ag	17.801732357769477	-4.920277811961723	9.122696765652925
Ag	18.741421802808187	-2.4601389059808616	7.602247304710772
Ag	18.741421802808187	-2.4601389059808616	10.64314622659508
Ag	-13.103285132575943	-17.22097234186603	-1.5204494609421544
Ag	-14.042974577614649	-14.76083343588517	-3.0408989218843088
Ag	-14.982664022653356	-12.300694529904307	-4.561348382826463
Ag	-15.922353467692064	-9.840555623923446	-6.0817978437686175
Ag	-16.86204291273077	-7.380416717942585	-7.602247304710772
Ag	-17.801732357769477	-4.920277811961723	-9.122696765652925
Ag	-18.741421802808187	-2.4601389059808616	-10.64314622659508
Ag	-13.103285132575943	-17.22097234186603	1.5204494609421544
Ag	-14.042974577614649	-14.76083343588517	0.0
Ag	-14.982664022653356	-12.300694529904307	-1.5204494609421544
Ag	-15.922353467692064	-9.840555623923446	-3.0408989218843088
Ag	-16.86204291273077	-7.380416717942585	-4.561348382826463
Ag	-17.801732357769477	-4.920277811961723	-6.0817978437686175
Ag	-18.741421802808187	-2.4601389059808616	-7.602247304710772
Ag	-14.042974577614649	-14.76083343588517	3.0408989218843088
Ag	-14.982664022653356	-12.300694529904307	1.5204494609421544
Ag	-15.922353467692064	-9.840555623923446	0.0
Ag	-16.86204291273077	-7.380416717942585	-1.5204494609421544
Ag	-17.801732357769477	-4.920277811961723	-3.0408989218843088
Ag	-18.741421802808187	-2.4601389059808616	-4.561348382826463
Ag	-14.982664022653356	-12.300694529904307	4.561348382826463
Ag	-15.922353467692064	-9.840555623923446	3.0408989218843088
Ag	-16.86204291273077	-7.380416717942585	1.5204494609421544
Ag	-17.801732357769477	-4.920277811961723	0.0
Ag	-18.741421802808187	-2.4601389059808616	-1.5204494609421544
Ag	-15.922353467692064	-9.840555623923446	6.0817978437686175
Ag	-16.86204291273077	-7.380416717942585	4.561348382826463
Ag	-17.801732357769477	-4.920277811961723	3.0408989218843088
Ag	-18.741421802808187	-2.4601389059808616	1.5204494609421544
Ag	-16.86204291273077	-7.380416717942585	7.602247304710772
Ag	-17.801732357769477	-4.920277811961723	6.0817978437686175
Ag	-18.741421802808187	-2.4601389059808616	4.561348382826463
Ag	-17.801732357769477	-4.920277811961723	9.122696765652925
Ag	-18.741421802808187	-2.4601389059808616	7.602247304710772
Ag	-18.741421802808187	-2.4601389059808616	10.64314622659508
Ag	-1.5204494609421544	13.103285132575943	17.22097234186603
Ag	-3.0408989218843088	14.042974577614649	14.76083343588517
Ag	-4.561348382826463	14.982664022653356	12.300694529904307
Ag	-6.0817978437686175	15.922353467692064	9.840555623923446
Ag	-7.602247304710772	16.86204291273077	7.380416717942585
Ag	-9.122696765652925	17.801732357769477	4.920277811961723
Ag	-10.64314622659508	18.741421802808187	2.4601389059808616
Ag	1.5204494609421544	13.103285132575943	17.22097234186603
Ag	0.0	14.042974577614649	14.76083343588517
Ag	-1.5204494609421544	14.982664022653356	12.300694529904307
Ag	-3.0408989218843088	15.922353467692064	9.840555623923446
Ag	-4.561348382826463	16.86204291273077	7.380416717942585
Ag	-6.0817978437686175	17.801732357769477	4.920277811961723
Ag	-7.602247304710772	18.741421802808187	2.4601389059808616
Ag	3.0408989218843088	14.042974577614649	14.76083343588517
Ag	1.5204494609421544	14.982664022653356	12.300694529904307
Ag	0.0	15.922353467692064	9.840555623923446
Ag	-1.5204494609421544	16.86204291273077	7.380416717942585
Ag	-3.0408989218843088	17.801732357769477	4.920277811961723
Ag	-4.561348382826463	18.741421802808187	2.4601389059808616
Ag	4.561348382826463	14.982664022653356	12.300694529904307
Ag	3.0408989218843088	15.922353467692064	9.840555623923446
Ag	1.5204494609421544	16.86204291273077	7.380416717942585
Ag	0.0	17.801732357769477	4.920277811961723
Ag	-1.5204494609421544	18.741421802808187	2.4601389059808616
Ag	6.0817978437686175	15.922353467692064	9.840555623923446
Ag	4.561348382826463	16.86204291273077	7.380416717942585
Ag	3.0408989218843088	17.801732357769477	4.920277811961723
Ag	1.5204494609421544	18.741421802808187	2.4601389059808616
Ag	7.602247304710772	16.86204291273077	7.380416717942585
Ag	6.0817978437686175	17.801732357769477	4.920277811961723
Ag	4.561348382826463	18.741421802808187	2.4601389059808616
Ag	9.122696765652925	17.801732357769477	4.920277811961723
Ag	7.602247304710772	18.741421802808187	2.4601389059808616
Ag	10.64314622659508	18.741421802808187	2.4601389059808616
Ag	-1.5204494609421544	-13.103285132575943	17.22097234186603
Ag	-3.0408989218843088	-14.042974577614649	14.76083343588517
Ag	-4.561348382826463	-14.982664022653356	12.300694529904307
Ag	-6.0817978437686175	-15.922353467692064	9.840555623923446
Ag	-7.602247304710772	-16.86204291273077	7.380416717942585
Ag	-9.122696765652925	-17.801732357769477	4.920277811961723
Ag	-10.64314622659508	-18.741421802808187	2.4601389059808616
Ag	1.5204494609421544	-13.103285132575943	17.22097234186603
Ag	0.0	-14.042974577614649	14.76083343588517
Ag	-1.5204494609421544	-14.982664022653356	12.300694529904307
Ag	-3.0408989218843088	-15.922353467692064	9.840555623923446
Ag	-4.561348382826463	-16.86204291273077	7.380416717942585
Ag	-6.0817978437686175	-17.801732357769477	4.920277811961723
Ag	-7.602247304710772	-18.741421802808187	2.4601389059808616
Ag	3.0408989218843088	-14.042974577614649	14.76083343588517
Ag	1.5204494609421544	-14.982664022653356	12.300694529904307
Ag	0.0	-15.922353467692064	9.840555623923446
Ag	-1.5204494609421544	-16.86204291273077	7.380416717942585
Ag	-3.0408989218843088	-17.801732357769477	4.920277811961723
Ag	-4.561348382826463	-18.741421802808187	2.4601389059808616
Ag	4.561348382826463	-14.982664022653356	12.300694529904307
Ag	3.0408989218843088	-15.922353467692064	9.840555623923446
Ag	1.5204494609421544	-16.86204291273077	7.380416717942585
Ag	0.0	-17.801732357769477	4.920277811961723
Ag	-1.5204494609421544	-18.741421802808187	2.4601389059808616
Ag	6.0817978437686175	-15.922353467692064	9.840555623923446
Ag	4.561348382826463	-16.86204291273077	7.380416717942585
Ag	3.0408989218843088	-17.801732357769477	4.920277811961723
Ag	1.5204494609421544	-18.741421802808187	2.4601389059808616
Ag	7.602247304710772	-16.86204291273077	7.380416717942585
Ag	6.0817978437686175	-17.801732357769477	4.920277811961723
Ag	4.561348382826463	-18.741421802808187	2.4601389059808616
Ag	9.122696765652925	-17.801732357769477	4.920277811961723
Ag	7.602247304710772	-18.741421802808187	2.4601389059808616
Ag	10.64314622659508	-18.741421802808187	2.4601389059808616
Ag	-1.5204494609421544	13.103285132575943	-17.22097234186603
Ag	-3.0408989218843088	14.042974577614649	-14.76083343588517
Ag	-4.561348382826463	14.982664022653356	-12.300694529904307
Ag	-6.0817978437686175	15.922353467692064	-9.840555623923446
Ag	-7.602247304710772	16.86204291273077	-7.380416717942585
Ag	-9.122696765652925	17.801732357769477	-4.920277811961723
Ag	-10.64314622659508	18.741421802808187	-2.4601389059808616
Ag	1.5204494609421544	13.103285132575943	-17.22097234186603
Ag	0.0	14.042974577614649	-14.76083343588517
Ag	-1.5204494609421544	14.982664022653356	-12.300694529904307
Ag	-3.0408989218843088	15.922353467692064	-9.840555623923446
Ag	-4.561348382826463	16.86204291273077	-7.380416717942585
Ag	-6.0817978437686175	17.801732357769477	-4.920277811961723
Ag	-7.602247304710772	18.741421802808187	-2.4601389059808616
Ag	3.0408989218843088	14.042974577614649	-14.76083343588517
Ag	1.5204494609421544	14.982664022653356	-12.300694529904307
Ag	0.0	15.922353467692064	-9.840555623923446
Ag	-1.5204494609421544	16.86204291273077	-7.380416717942585
Ag	-3.0408989218843088	17.801732357769477	-4.920277811961723
Ag	-4.561348382826463	18.741421802808187	-2.4601389059808616
Ag	4.561348382826463	14.982664022653356	-12.300694529904307
Ag	3.0408989218843088	15.922353467692064	-9.840555623923446
Ag	1.5204494609421544	16.86204291273077	-7.380416717942585
Ag	0.0	17.801732357769477	-4.920277811961723
Ag	-1.5204494609421544	18.741421802808187	-2.4601389059808616
Ag	6.0817978437686175	15.922353467692064	-9.840555623923446
Ag	4.561348382826463	16.86204291273077	-7.380416717942585
Ag	3.0408989218843088	17.801732357769477	-4.920277811961723
Ag	1.5204494609421544	18.741421802808187	-2.4601389059808616
Ag	7.602247304710772	16.86204291273077	-7.380416717942585
Ag	6.0817978437686175	17.801732357769477	-4.920277811961723
Ag	4.561348382826463	18.741421802808187	-2.4601389059808616
Ag	9.122696765652925	17.801732357769477	-4.920277811961723
Ag	7.602247304710772	18.741421802808187	-2.4601389059808616
Ag	10.64314622659508	18.741421802808187	-2.4601389059808616
Ag	-1.5204494609421544	-13.103285132575943	-17.22097234186603
Ag	-3.0408989218843088	-14.042974577614649	-14.76083343588517
Ag	-4.561348382826463	-14.982664022653356	-12.300694529904307
Ag	-6.0817978437686175	-15.922353467692064	-9.840555623923446
Ag	-7.602247304710772	-16.86204291273077	-7.380416717942585
Ag	-9.122696765652925	-17.801732357769477	-4.920277811961723
Ag	-10.64314622659508	-18.741421802808187	-2.4601389059808616
Ag	1.5204494609421544	-13.103285132575943	-17.22097234186603
Ag	0.0	-14.042974577614649	-14.76083343588517
Ag	-1.5204494609421544	-14.982664022653356	-12.300694529904307
Ag	-3.0408989218843088	-15.922353467692064	-9.840555623923446
Ag	-4.561348382826463	-16.86204291273077	-7.380416717942585
Ag	-6.0817978437686175	-17.801732357769477	-4.920277811961723
Ag	-7.602247304710772	-18.741421802808187	-2.4601389059808616
Ag	3.0408989218843088	-14.042974577614649	-14.76083343588517
Ag	1.5204494609421544	-14.982664022653356	-12.300694529904307
Ag	0.0	-15.922353467692064	-9.840555623923446
Ag	-1.5204494609421544	-16.86204291273077	-7.380416717942585
Ag	-3.0408989218843088	-17.801732357769477	-4.920277811961723
Ag	-4.561348382826463	-18.741421802808187	-2.4601389059808616
Ag	4.561348382826463	-14.982664022653356	-12.300694529904307
Ag	3.0408989218843088	-15.922353467692064	-9.840555623923446
Ag	1.5204494609421544	-16.86204291273077	-7.380416717942585
Ag	0.0	-17.801732357769477	-4.920277811961723
Ag	-1.5204494609421544	-18.741421802808187	-2.4601389059808616
Ag	6.0817978437686175	-15.922353467692064	-9.840555623923446
Ag	4.561348382826463	-16.86204291273077	-7.380416717942585
Ag	3.0408989218843088	-17.801732357769477	-4.920277811961723
Ag	1.5204494609421544	-18.741421802808187	-2.4601389059808616
Ag	7.602247304710772	-16.86204291273077	-7.380416717942585
Ag	6.0817978437686175	-17.801732357769477	-4.920277811961723
Ag	4.561348382826463	-18.741421802808187	-2.4601389059808616
Ag	9.122696765652925	-17.801732357769477	-4.920277811961723
Ag	7.602247304710772	-18.741421802808187	-2.4601389059808616
Ag	10.64314622659508	-18.741421802808187	-2.4601389059808616
Ag	16.281282896827324	-3.980588366923016	11.582835671633788
Ag	16.281282896827324	3.980588366923016	11.582835671633788
Ag	15.341593451788617	-6.440727272903877	10.062386210691633
Ag	15.341593451788617	6.440727272903877	10.062386210691633
Ag	14.40190400674991	-8.900866178884739	8.541936749749478
Ag	14.40190400674991	8.900866178884739	8.541936749749478
Ag	13.462214561711201	-11.361005084865601	7.021487288807324
Ag	13.462214561711201	11.361005084865601	7.021487288807324
Ag	12.522525116672496	-13.821143990846462	5.50103782786517
Ag	12.522525116672496	13.821143990846462	5.50103782786517
Ag	11.582835671633788	-16.281282896827324	3.980588366923016
Ag	11.582835671633788	16.281282896827324	3.980588366923016
Ag	13.821143990846462	-5.50103782786517	12.522525116672496
Ag	13.821143990846462	5.50103782786517	12.522525116672496
Ag	12.881454545807754	-7.961176733846032	11.00207565573034
Ag	12.881454545807754	7.961176733846032	11.00207565573034
Ag	11.941765100769048	-10.421315639826894	9.481626194788186
Ag	11.941765100769048	10.421315639826894	9.481626194788186
Ag	11.00207565573034	-12.881454545807754	7.961176733846032
Ag	11.00207565573034	12.881454545807754	7.961176733846032
Ag	10.062386210691633	-15.341593451788617	6.440727272903877
Ag	10.062386210691633	15.341593451788617	6.440727272903877
Ag	11.361005084865601	-7.021487288807324	13.462214561711201
Ag	11.361005084865601	7.021487288807324	13.462214561711201
Ag	10.421315639826894	-9.481626194788186	11.941765100769048
Ag	10.421315639826894	9.481626194788186	11.941765100769048
Ag	9.481626194788186	-11.941765100769048	10.421315639826894
Ag	9.481626194788186	11.941765100769048	10.421315639826894
Ag	8.541936749749478	-14.40190400674991	8.900866178884739
Ag	8.541936749749478	14.40190400674991	8.900866178884739
Ag	8.900866178884739	-8.541936749749478	14.40190400674991
Ag	8.900866178884739	8.541936749749478	14.40190400674991
Ag	7.961176733846032	-11.00207565573034	12.881454545807754
Ag	7.961176733846032	11.00207565573034	12.881454545807754
Ag	7.021487288807324	-13.462214561711201	11.361005084865601
Ag	7.021487288807324	13.462214561711201	11.361005084865601
Ag	6.440727272903877	-10.062386210691633	15.341593451788617
Ag	6.440727272903877	10.062386210691633	15.341593451788617
Ag	5.50103782786517	-12.522525116672496	13.821143990846462
Ag	5.50103782786517	12.522525116672496	13.821143990846462
Ag	3.980588366923016	-11.582835671633788	16.281282896827324
Ag	3.980588366923016	11.582835671633788	16.281282896827324
Ag	16.281282896827324	-3.980588366923016	-11.582835671633788
Ag	16.281282896827324	3.980588366923016	-11.582835671633788
Ag	15.341593451788617	-6.440727272903877	-10.062386210691633
Ag	15.341593451788617	6.440727272903877	-10.062386210691633
Ag	14.40190400674991	-8.900866178884739	-8.541936749749478
Ag	14.40190400674991	8.900866178884739	-8.541936749749478
Ag	13.462214561711201	-11.361005084865601	-7.021487288807324
Ag	13.462214561711201	11.361005084865601	-7.021487288807324
Ag	12.522525116672496	-13.821143990846462	-5.50103782786517
Ag	12.522525116672496	13.821143990846462	-5.50103782786517
Ag	11.582835671633788	-16.281282896827324	-3.980588366923016
Ag	11.582835671633788	16.281282896827324	-3.980588366923016
Ag	13.821143990846462	-5.50103782786517	-12.522525116672496
Ag	13.821143990846462	5.50103782786517	-12.522525116672496
Ag	12.881454545807754	-7.961176733846032	-11.00207565573034
Ag	12.881454545807754	7.961176733846032	-11.00207565573034
Ag	11.941765100769048	-10.421315639826894	-9.481626194788186
Ag	11.941765100769048	10.421315639826894	-9.481626194788186
Ag	11.00207565573034	-12.881454545807754	-7.961176733846032
Ag	11.00207565573034	12.881454545807754	-7.961176733846032
Ag	10.062386210691633	-15.341593451788617	-6.440727272903877
Ag	10.062386210691633	15.341593451788617	-6.440727272903877
Ag	11.361005084865601	-7.021487288807324	-13.462214561711201
Ag	11.361005084865601	7.021487288807324	-13.462214561711201
Ag	10.421315639826894	-9.481626194788186	-11.941765100769048
Ag	10.421315639826894	9.481626194788186	-11.941765100769048
Ag	9.481626194788186	-11.941765100769048	-10.421315639826894
Ag	9.481626194788186	11.941765100769048	-10.421315639826894
Ag	8.541936749749478	-14.40190400674991	-8.900866178884739
Ag	8.541936749749478	14.40190400674991	-8.900866178884739
Ag	8.900866178884739	-8.541936749749478	-14.40190400674991
Ag	8.900866178884739	8.541936749749478	-14.40190400674991
Ag	7.961176733846032	-11.00207565573034	-12.881454545807754
Ag	7.961176733846032	11.00207565573034	-12.881454545807754
Ag	7.021487288807324	-13.462214561711201	-11.361005084865601
Ag	7.021487288807324	13.462214561711201	-11.361005084865601
Ag	6.440727272903877	-10.062386210691633	-15.341593451788617
Ag	6.440727272903877	10.062386210691633	-15.341593451788617
Ag	5.50103782786517	-12.522525116672496	-13.821143990846462
Ag	5.50103782786517	12.522525116672496	-13.821143990846462
Ag	3.980588366923016	-11.582835671633788	-16.281282896827324
Ag	3.980588366923016	11.582835671633788	-16.281282896827324
Ag	-16.281282896827324	-3.980588366923016	11.582835671633788
Ag	-16.281282896827324	3.980588366923016	11.582835671633788
Ag	-15.341593451788617	-6.440727272903877	10.062386210691633
Ag	-15.341593451788617	6.440727272903877	10.062386210691633
Ag	-14.40190400674991	-8.900866178884739	8.541936749749478
Ag	-14.40190400674991	8.900866178884739	8.541936749749478
Ag	-13.462214561711201	-11.361005084865601	7.021487288807324
Ag	-13.462214561711201	11.361005084865601	7.021487288807324
Ag	-12.522525116672496	-13.821143990846462	5.50103782786517
Ag	-12.522525116672496	13.821143990846462	5.50103782786517
Ag	-11.582835671633788	-16.281282896827324	3.980588366923016
Ag	-11.582835671633788	16.281282896827324	3.980588366923016
Ag	-13.821143990846462	-5.50103782786517	12.522525116672496
Ag	-13.821143990846462	5.50103782786517	12.522525116672496
Ag	-12.881454545807754	-7.961176733846032	11.00207565573034
Ag	-12.881454545807754	7.961176733846032	11.00207565573034
Ag	-11.941765100769048	-10.421315639826894	9.481626194788186
Ag	-11.941765100769048	10.421315639826894	9.481626194788186
Ag	-11.00207565573034	-12.881454545807754	7.961176733846032
Ag	-11.00207565573034	12.881454545807754	7.961176733846032
Ag	-10.062386210691633	-15.341593451788617	6.440727272903877
Ag	-10.062386210691633	15.341593451788617	6.440727272903877
Ag	-11.361005084865601	-7.021487288807324	13.462214561711201
Ag	-11.361005084865601	7.021487288807324	13.462214561711201
Ag	-10.421315639826894	-9.481626194788186	11.941765100769048
Ag	-10.421315639826894	9.481626194788186	11.941765100769048
[truncated: 3,084 more rows]
