# Supplementary material for: Recent Developments in DFTB+, a Software Package for Efficient Atomistic Quantum Mechanical Simulations
Source: J Phys Chem A. 2025 Jun 6;129(24):5373–90. doi: 10.1021/acs.jpca.5c01146 (PMC12186617; doi:10.1021/acs.jpca.5c01146)
Supplement: Supplementary file 1 [file jp5c01146_si_001.zip › Figure 8/Ico_Ag923.xyz]

923
Ag	0.0	0.0	0.0
Ag	2.4601389059808616	0.0	-1.5204494609421544
Ag	2.4601389059808616	0.0	1.5204494609421544
Ag	-2.4601389059808616	0.0	-1.5204494609421544
Ag	-2.4601389059808616	0.0	1.5204494609421544
Ag	-1.5204494609421544	2.4601389059808616	0.0
Ag	1.5204494609421544	2.4601389059808616	0.0
Ag	-1.5204494609421544	-2.4601389059808616	0.0
Ag	1.5204494609421544	-2.4601389059808616	0.0
Ag	0.0	-1.5204494609421544	2.4601389059808616
Ag	0.0	1.5204494609421544	2.4601389059808616
Ag	0.0	-1.5204494609421544	-2.4601389059808616
Ag	0.0	1.5204494609421544	-2.4601389059808616
Ag	4.920277811961723	0.0	-3.0408989218843088
Ag	4.920277811961723	0.0	0.0
Ag	4.920277811961723	0.0	3.0408989218843088
Ag	-4.920277811961723	0.0	-3.0408989218843088
Ag	-4.920277811961723	0.0	0.0
Ag	-4.920277811961723	0.0	3.0408989218843088
Ag	-3.0408989218843088	4.920277811961723	0.0
Ag	0.0	4.920277811961723	0.0
Ag	3.0408989218843088	4.920277811961723	0.0
Ag	-3.0408989218843088	-4.920277811961723	0.0
Ag	0.0	-4.920277811961723	0.0
Ag	3.0408989218843088	-4.920277811961723	0.0
Ag	0.0	-3.0408989218843088	4.920277811961723
Ag	0.0	0.0	4.920277811961723
Ag	0.0	3.0408989218843088	4.920277811961723
Ag	0.0	-3.0408989218843088	-4.920277811961723
Ag	0.0	0.0	-4.920277811961723
Ag	0.0	3.0408989218843088	-4.920277811961723
Ag	2.4601389059808616	-1.5204494609421544	3.980588366923016
Ag	2.4601389059808616	1.5204494609421544	3.980588366923016
Ag	2.4601389059808616	-1.5204494609421544	-3.980588366923016
Ag	2.4601389059808616	1.5204494609421544	-3.980588366923016
Ag	-2.4601389059808616	-1.5204494609421544	3.980588366923016
Ag	-2.4601389059808616	1.5204494609421544	3.980588366923016
Ag	-2.4601389059808616	-1.5204494609421544	-3.980588366923016
Ag	-2.4601389059808616	1.5204494609421544	-3.980588366923016
Ag	3.980588366923016	2.4601389059808616	-1.5204494609421544
Ag	3.980588366923016	2.4601389059808616	1.5204494609421544
Ag	-3.980588366923016	2.4601389059808616	-1.5204494609421544
Ag	-3.980588366923016	2.4601389059808616	1.5204494609421544
Ag	3.980588366923016	-2.4601389059808616	-1.5204494609421544
Ag	3.980588366923016	-2.4601389059808616	1.5204494609421544
Ag	-3.980588366923016	-2.4601389059808616	-1.5204494609421544
Ag	-3.980588366923016	-2.4601389059808616	1.5204494609421544
Ag	-1.5204494609421544	3.980588366923016	2.4601389059808616
Ag	1.5204494609421544	3.980588366923016	2.4601389059808616
Ag	-1.5204494609421544	-3.980588366923016	2.4601389059808616
Ag	1.5204494609421544	-3.980588366923016	2.4601389059808616
Ag	-1.5204494609421544	3.980588366923016	-2.4601389059808616
Ag	1.5204494609421544	3.980588366923016	-2.4601389059808616
Ag	-1.5204494609421544	-3.980588366923016	-2.4601389059808616
Ag	1.5204494609421544	-3.980588366923016	-2.4601389059808616
Ag	7.380416717942585	0.0	-4.561348382826463
Ag	7.380416717942585	0.0	-1.5204494609421544
Ag	7.380416717942585	0.0	1.5204494609421544
Ag	7.380416717942585	0.0	4.561348382826463
Ag	-7.380416717942585	0.0	-4.561348382826463
Ag	-7.380416717942585	0.0	-1.5204494609421544
Ag	-7.380416717942585	0.0	1.5204494609421544
Ag	-7.380416717942585	0.0	4.561348382826463
Ag	-4.561348382826463	7.380416717942585	0.0
Ag	-1.5204494609421544	7.380416717942585	0.0
Ag	1.5204494609421544	7.380416717942585	0.0
Ag	4.561348382826463	7.380416717942585	0.0
Ag	-4.561348382826463	-7.380416717942585	0.0
Ag	-1.5204494609421544	-7.380416717942585	0.0
Ag	1.5204494609421544	-7.380416717942585	0.0
Ag	4.561348382826463	-7.380416717942585	0.0
Ag	0.0	-4.561348382826463	7.380416717942585
Ag	0.0	-1.5204494609421544	7.380416717942585
Ag	0.0	1.5204494609421544	7.380416717942585
Ag	0.0	4.561348382826463	7.380416717942585
Ag	0.0	-4.561348382826463	-7.380416717942585
Ag	0.0	-1.5204494609421544	-7.380416717942585
Ag	0.0	1.5204494609421544	-7.380416717942585
Ag	0.0	4.561348382826463	-7.380416717942585
Ag	4.920277811961723	-1.5204494609421544	5.50103782786517
Ag	2.4601389059808616	-3.0408989218843088	6.440727272903877
Ag	4.920277811961723	1.5204494609421544	5.50103782786517
Ag	2.4601389059808616	0.0	6.440727272903877
Ag	2.4601389059808616	3.0408989218843088	6.440727272903877
Ag	4.920277811961723	-1.5204494609421544	-5.50103782786517
Ag	2.4601389059808616	-3.0408989218843088	-6.440727272903877
Ag	4.920277811961723	1.5204494609421544	-5.50103782786517
Ag	2.4601389059808616	0.0	-6.440727272903877
Ag	2.4601389059808616	3.0408989218843088	-6.440727272903877
Ag	-4.920277811961723	-1.5204494609421544	5.50103782786517
Ag	-2.4601389059808616	-3.0408989218843088	6.440727272903877
Ag	-4.920277811961723	1.5204494609421544	5.50103782786517
Ag	-2.4601389059808616	0.0	6.440727272903877
Ag	-2.4601389059808616	3.0408989218843088	6.440727272903877
Ag	-4.920277811961723	-1.5204494609421544	-5.50103782786517
Ag	-2.4601389059808616	-3.0408989218843088	-6.440727272903877
Ag	-4.920277811961723	1.5204494609421544	-5.50103782786517
Ag	-2.4601389059808616	0.0	-6.440727272903877
Ag	-2.4601389059808616	3.0408989218843088	-6.440727272903877
Ag	5.50103782786517	4.920277811961723	-1.5204494609421544
Ag	6.440727272903877	2.4601389059808616	-3.0408989218843088
Ag	5.50103782786517	4.920277811961723	1.5204494609421544
Ag	6.440727272903877	2.4601389059808616	0.0
Ag	6.440727272903877	2.4601389059808616	3.0408989218843088
Ag	-5.50103782786517	4.920277811961723	-1.5204494609421544
Ag	-6.440727272903877	2.4601389059808616	-3.0408989218843088
Ag	-5.50103782786517	4.920277811961723	1.5204494609421544
Ag	-6.440727272903877	2.4601389059808616	0.0
Ag	-6.440727272903877	2.4601389059808616	3.0408989218843088
Ag	5.50103782786517	-4.920277811961723	-1.5204494609421544
Ag	6.440727272903877	-2.4601389059808616	-3.0408989218843088
Ag	5.50103782786517	-4.920277811961723	1.5204494609421544
Ag	6.440727272903877	-2.4601389059808616	0.0
Ag	6.440727272903877	-2.4601389059808616	3.0408989218843088
Ag	-5.50103782786517	-4.920277811961723	-1.5204494609421544
Ag	-6.440727272903877	-2.4601389059808616	-3.0408989218843088
Ag	-5.50103782786517	-4.920277811961723	1.5204494609421544
Ag	-6.440727272903877	-2.4601389059808616	0.0
Ag	-6.440727272903877	-2.4601389059808616	3.0408989218843088
Ag	-1.5204494609421544	5.50103782786517	4.920277811961723
Ag	-3.0408989218843088	6.440727272903877	2.4601389059808616
Ag	1.5204494609421544	5.50103782786517	4.920277811961723
Ag	0.0	6.440727272903877	2.4601389059808616
Ag	3.0408989218843088	6.440727272903877	2.4601389059808616
Ag	-1.5204494609421544	-5.50103782786517	4.920277811961723
Ag	-3.0408989218843088	-6.440727272903877	2.4601389059808616
Ag	1.5204494609421544	-5.50103782786517	4.920277811961723
Ag	0.0	-6.440727272903877	2.4601389059808616
Ag	3.0408989218843088	-6.440727272903877	2.4601389059808616
Ag	-1.5204494609421544	5.50103782786517	-4.920277811961723
Ag	-3.0408989218843088	6.440727272903877	-2.4601389059808616
Ag	1.5204494609421544	5.50103782786517	-4.920277811961723
Ag	0.0	6.440727272903877	-2.4601389059808616
Ag	3.0408989218843088	6.440727272903877	-2.4601389059808616
Ag	-1.5204494609421544	-5.50103782786517	-4.920277811961723
Ag	-3.0408989218843088	-6.440727272903877	-2.4601389059808616
Ag	1.5204494609421544	-5.50103782786517	-4.920277811961723
Ag	0.0	-6.440727272903877	-2.4601389059808616
Ag	3.0408989218843088	-6.440727272903877	-2.4601389059808616
Ag	3.980588366923016	-3.980588366923016	3.980588366923016
Ag	3.980588366923016	3.980588366923016	3.980588366923016
Ag	3.980588366923016	-3.980588366923016	-3.980588366923016
Ag	3.980588366923016	3.980588366923016	-3.980588366923016
Ag	-3.980588366923016	-3.980588366923016	3.980588366923016
Ag	-3.980588366923016	3.980588366923016	3.980588366923016
Ag	-3.980588366923016	-3.980588366923016	-3.980588366923016
Ag	-3.980588366923016	3.980588366923016	-3.980588366923016
Ag	9.840555623923446	0.0	-6.0817978437686175
Ag	9.840555623923446	0.0	-3.0408989218843088
Ag	9.840555623923446	0.0	0.0
Ag	9.840555623923446	0.0	3.0408989218843088
Ag	9.840555623923446	0.0	6.0817978437686175
Ag	-9.840555623923446	0.0	-6.0817978437686175
Ag	-9.840555623923446	0.0	-3.0408989218843088
Ag	-9.840555623923446	0.0	0.0
Ag	-9.840555623923446	0.0	3.0408989218843088
Ag	-9.840555623923446	0.0	6.0817978437686175
Ag	-6.0817978437686175	9.840555623923446	0.0
Ag	-3.0408989218843088	9.840555623923446	0.0
Ag	0.0	9.840555623923446	0.0
Ag	3.0408989218843088	9.840555623923446	0.0
Ag	6.0817978437686175	9.840555623923446	0.0
Ag	-6.0817978437686175	-9.840555623923446	0.0
Ag	-3.0408989218843088	-9.840555623923446	0.0
Ag	0.0	-9.840555623923446	0.0
Ag	3.0408989218843088	-9.840555623923446	0.0
Ag	6.0817978437686175	-9.840555623923446	0.0
Ag	0.0	-6.0817978437686175	9.840555623923446
Ag	0.0	-3.0408989218843088	9.840555623923446
Ag	0.0	0.0	9.840555623923446
Ag	0.0	3.0408989218843088	9.840555623923446
Ag	0.0	6.0817978437686175	9.840555623923446
Ag	0.0	-6.0817978437686175	-9.840555623923446
Ag	0.0	-3.0408989218843088	-9.840555623923446
Ag	0.0	0.0	-9.840555623923446
Ag	0.0	3.0408989218843088	-9.840555623923446
Ag	0.0	6.0817978437686175	-9.840555623923446
Ag	7.380416717942585	-1.5204494609421544	7.021487288807324
Ag	4.920277811961723	-3.0408989218843088	7.961176733846032
Ag	2.4601389059808616	-4.561348382826463	8.900866178884739
Ag	7.380416717942585	1.5204494609421544	7.021487288807324
Ag	4.920277811961723	0.0	7.961176733846032
Ag	2.4601389059808616	-1.5204494609421544	8.900866178884739
Ag	4.920277811961723	3.0408989218843088	7.961176733846032
Ag	2.4601389059808616	1.5204494609421544	8.900866178884739
Ag	2.4601389059808616	4.561348382826463	8.900866178884739
Ag	7.380416717942585	-1.5204494609421544	-7.021487288807324
Ag	4.920277811961723	-3.0408989218843088	-7.961176733846032
Ag	2.4601389059808616	-4.561348382826463	-8.900866178884739
Ag	7.380416717942585	1.5204494609421544	-7.021487288807324
Ag	4.920277811961723	0.0	-7.961176733846032
Ag	2.4601389059808616	-1.5204494609421544	-8.900866178884739
Ag	4.920277811961723	3.0408989218843088	-7.961176733846032
Ag	2.4601389059808616	1.5204494609421544	-8.900866178884739
Ag	2.4601389059808616	4.561348382826463	-8.900866178884739
Ag	-7.380416717942585	-1.5204494609421544	7.021487288807324
Ag	-4.920277811961723	-3.0408989218843088	7.961176733846032
Ag	-2.4601389059808616	-4.561348382826463	8.900866178884739
Ag	-7.380416717942585	1.5204494609421544	7.021487288807324
Ag	-4.920277811961723	0.0	7.961176733846032
Ag	-2.4601389059808616	-1.5204494609421544	8.900866178884739
Ag	-4.920277811961723	3.0408989218843088	7.961176733846032
Ag	-2.4601389059808616	1.5204494609421544	8.900866178884739
Ag	-2.4601389059808616	4.561348382826463	8.900866178884739
Ag	-7.380416717942585	-1.5204494609421544	-7.021487288807324
Ag	-4.920277811961723	-3.0408989218843088	-7.961176733846032
Ag	-2.4601389059808616	-4.561348382826463	-8.900866178884739
Ag	-7.380416717942585	1.5204494609421544	-7.021487288807324
Ag	-4.920277811961723	0.0	-7.961176733846032
Ag	-2.4601389059808616	-1.5204494609421544	-8.900866178884739
Ag	-4.920277811961723	3.0408989218843088	-7.961176733846032
Ag	-2.4601389059808616	1.5204494609421544	-8.900866178884739
Ag	-2.4601389059808616	4.561348382826463	-8.900866178884739
Ag	7.021487288807324	7.380416717942585	-1.5204494609421544
Ag	7.961176733846032	4.920277811961723	-3.0408989218843088
Ag	8.900866178884739	2.4601389059808616	-4.561348382826463
Ag	7.021487288807324	7.380416717942585	1.5204494609421544
Ag	7.961176733846032	4.920277811961723	0.0
Ag	8.900866178884739	2.4601389059808616	-1.5204494609421544
Ag	7.961176733846032	4.920277811961723	3.0408989218843088
Ag	8.900866178884739	2.4601389059808616	1.5204494609421544
Ag	8.900866178884739	2.4601389059808616	4.561348382826463
Ag	-7.021487288807324	7.380416717942585	-1.5204494609421544
Ag	-7.961176733846032	4.920277811961723	-3.0408989218843088
Ag	-8.900866178884739	2.4601389059808616	-4.561348382826463
Ag	-7.021487288807324	7.380416717942585	1.5204494609421544
Ag	-7.961176733846032	4.920277811961723	0.0
Ag	-8.900866178884739	2.4601389059808616	-1.5204494609421544
Ag	-7.961176733846032	4.920277811961723	3.0408989218843088
Ag	-8.900866178884739	2.4601389059808616	1.5204494609421544
Ag	-8.900866178884739	2.4601389059808616	4.561348382826463
Ag	7.021487288807324	-7.380416717942585	-1.5204494609421544
Ag	7.961176733846032	-4.920277811961723	-3.0408989218843088
Ag	8.900866178884739	-2.4601389059808616	-4.561348382826463
Ag	7.021487288807324	-7.380416717942585	1.5204494609421544
Ag	7.961176733846032	-4.920277811961723	0.0
Ag	8.900866178884739	-2.4601389059808616	-1.5204494609421544
Ag	7.961176733846032	-4.920277811961723	3.0408989218843088
Ag	8.900866178884739	-2.4601389059808616	1.5204494609421544
Ag	8.900866178884739	-2.4601389059808616	4.561348382826463
Ag	-7.021487288807324	-7.380416717942585	-1.5204494609421544
Ag	-7.961176733846032	-4.920277811961723	-3.0408989218843088
Ag	-8.900866178884739	-2.4601389059808616	-4.561348382826463
Ag	-7.021487288807324	-7.380416717942585	1.5204494609421544
Ag	-7.961176733846032	-4.920277811961723	0.0
Ag	-8.900866178884739	-2.4601389059808616	-1.5204494609421544
Ag	-7.961176733846032	-4.920277811961723	3.0408989218843088
Ag	-8.900866178884739	-2.4601389059808616	1.5204494609421544
Ag	-8.900866178884739	-2.4601389059808616	4.561348382826463
Ag	-1.5204494609421544	7.021487288807324	7.380416717942585
Ag	-3.0408989218843088	7.961176733846032	4.920277811961723
Ag	-4.561348382826463	8.900866178884739	2.4601389059808616
Ag	1.5204494609421544	7.021487288807324	7.380416717942585
Ag	0.0	7.961176733846032	4.920277811961723
Ag	-1.5204494609421544	8.900866178884739	2.4601389059808616
Ag	3.0408989218843088	7.961176733846032	4.920277811961723
Ag	1.5204494609421544	8.900866178884739	2.4601389059808616
Ag	4.561348382826463	8.900866178884739	2.4601389059808616
Ag	-1.5204494609421544	-7.021487288807324	7.380416717942585
Ag	-3.0408989218843088	-7.961176733846032	4.920277811961723
Ag	-4.561348382826463	-8.900866178884739	2.4601389059808616
Ag	1.5204494609421544	-7.021487288807324	7.380416717942585
Ag	0.0	-7.961176733846032	4.920277811961723
Ag	-1.5204494609421544	-8.900866178884739	2.4601389059808616
Ag	3.0408989218843088	-7.961176733846032	4.920277811961723
Ag	1.5204494609421544	-8.900866178884739	2.4601389059808616
Ag	4.561348382826463	-8.900866178884739	2.4601389059808616
Ag	-1.5204494609421544	7.021487288807324	-7.380416717942585
Ag	-3.0408989218843088	7.961176733846032	-4.920277811961723
Ag	-4.561348382826463	8.900866178884739	-2.4601389059808616
Ag	1.5204494609421544	7.021487288807324	-7.380416717942585
Ag	0.0	7.961176733846032	-4.920277811961723
Ag	-1.5204494609421544	8.900866178884739	-2.4601389059808616
Ag	3.0408989218843088	7.961176733846032	-4.920277811961723
Ag	1.5204494609421544	8.900866178884739	-2.4601389059808616
Ag	4.561348382826463	8.900866178884739	-2.4601389059808616
Ag	-1.5204494609421544	-7.021487288807324	-7.380416717942585
Ag	-3.0408989218843088	-7.961176733846032	-4.920277811961723
Ag	-4.561348382826463	-8.900866178884739	-2.4601389059808616
Ag	1.5204494609421544	-7.021487288807324	-7.380416717942585
Ag	0.0	-7.961176733846032	-4.920277811961723
Ag	-1.5204494609421544	-8.900866178884739	-2.4601389059808616
Ag	3.0408989218843088	-7.961176733846032	-4.920277811961723
Ag	1.5204494609421544	-8.900866178884739	-2.4601389059808616
Ag	4.561348382826463	-8.900866178884739	-2.4601389059808616
Ag	6.440727272903877	-3.980588366923016	5.50103782786517
Ag	6.440727272903877	3.980588366923016	5.50103782786517
Ag	5.50103782786517	-6.440727272903877	3.980588366923016
Ag	5.50103782786517	6.440727272903877	3.980588366923016
Ag	3.980588366923016	-5.50103782786517	6.440727272903877
Ag	3.980588366923016	5.50103782786517	6.440727272903877
Ag	6.440727272903877	-3.980588366923016	-5.50103782786517
Ag	6.440727272903877	3.980588366923016	-5.50103782786517
Ag	5.50103782786517	-6.440727272903877	-3.980588366923016
Ag	5.50103782786517	6.440727272903877	-3.980588366923016
Ag	3.980588366923016	-5.50103782786517	-6.440727272903877
Ag	3.980588366923016	5.50103782786517	-6.440727272903877
Ag	-6.440727272903877	-3.980588366923016	5.50103782786517
Ag	-6.440727272903877	3.980588366923016	5.50103782786517
Ag	-5.50103782786517	-6.440727272903877	3.980588366923016
Ag	-5.50103782786517	6.440727272903877	3.980588366923016
Ag	-3.980588366923016	-5.50103782786517	6.440727272903877
Ag	-3.980588366923016	5.50103782786517	6.440727272903877
Ag	-6.440727272903877	-3.980588366923016	-5.50103782786517
Ag	-6.440727272903877	3.980588366923016	-5.50103782786517
Ag	-5.50103782786517	-6.440727272903877	-3.980588366923016
Ag	-5.50103782786517	6.440727272903877	-3.980588366923016
Ag	-3.980588366923016	-5.50103782786517	-6.440727272903877
Ag	-3.980588366923016	5.50103782786517	-6.440727272903877
Ag	12.300694529904307	0.0	-7.602247304710772
Ag	12.300694529904307	0.0	-4.561348382826463
Ag	12.300694529904307	0.0	-1.5204494609421544
Ag	12.300694529904307	0.0	1.5204494609421544
Ag	12.300694529904307	0.0	4.561348382826463
Ag	12.300694529904307	0.0	7.602247304710772
Ag	-12.300694529904307	0.0	-7.602247304710772
Ag	-12.300694529904307	0.0	-4.561348382826463
Ag	-12.300694529904307	0.0	-1.5204494609421544
Ag	-12.300694529904307	0.0	1.5204494609421544
Ag	-12.300694529904307	0.0	4.561348382826463
Ag	-12.300694529904307	0.0	7.602247304710772
Ag	-7.602247304710772	12.300694529904307	0.0
Ag	-4.561348382826463	12.300694529904307	0.0
Ag	-1.5204494609421544	12.300694529904307	0.0
Ag	1.5204494609421544	12.300694529904307	0.0
Ag	4.561348382826463	12.300694529904307	0.0
Ag	7.602247304710772	12.300694529904307	0.0
Ag	-7.602247304710772	-12.300694529904307	0.0
Ag	-4.561348382826463	-12.300694529904307	0.0
Ag	-1.5204494609421544	-12.300694529904307	0.0
Ag	1.5204494609421544	-12.300694529904307	0.0
Ag	4.561348382826463	-12.300694529904307	0.0
Ag	7.602247304710772	-12.300694529904307	0.0
Ag	0.0	-7.602247304710772	12.300694529904307
Ag	0.0	-4.561348382826463	12.300694529904307
Ag	0.0	-1.5204494609421544	12.300694529904307
Ag	0.0	1.5204494609421544	12.300694529904307
Ag	0.0	4.561348382826463	12.300694529904307
Ag	0.0	7.602247304710772	12.300694529904307
Ag	0.0	-7.602247304710772	-12.300694529904307
Ag	0.0	-4.561348382826463	-12.300694529904307
Ag	0.0	-1.5204494609421544	-12.300694529904307
Ag	0.0	1.5204494609421544	-12.300694529904307
Ag	0.0	4.561348382826463	-12.300694529904307
Ag	0.0	7.602247304710772	-12.300694529904307
Ag	9.840555623923446	-1.5204494609421544	8.541936749749478
Ag	7.380416717942585	-3.0408989218843088	9.481626194788186
Ag	4.920277811961723	-4.561348382826463	10.421315639826894
Ag	2.4601389059808616	-6.0817978437686175	11.361005084865601
Ag	9.840555623923446	1.5204494609421544	8.541936749749478
Ag	7.380416717942585	0.0	9.481626194788186
Ag	4.920277811961723	-1.5204494609421544	10.421315639826894
Ag	2.4601389059808616	-3.0408989218843088	11.361005084865601
Ag	7.380416717942585	3.0408989218843088	9.481626194788186
Ag	4.920277811961723	1.5204494609421544	10.421315639826894
Ag	2.4601389059808616	0.0	11.361005084865601
Ag	4.920277811961723	4.561348382826463	10.421315639826894
Ag	2.4601389059808616	3.0408989218843088	11.361005084865601
Ag	2.4601389059808616	6.0817978437686175	11.361005084865601
Ag	9.840555623923446	-1.5204494609421544	-8.541936749749478
Ag	7.380416717942585	-3.0408989218843088	-9.481626194788186
Ag	4.920277811961723	-4.561348382826463	-10.421315639826894
Ag	2.4601389059808616	-6.0817978437686175	-11.361005084865601
Ag	9.840555623923446	1.5204494609421544	-8.541936749749478
Ag	7.380416717942585	0.0	-9.481626194788186
Ag	4.920277811961723	-1.5204494609421544	-10.421315639826894
Ag	2.4601389059808616	-3.0408989218843088	-11.361005084865601
Ag	7.380416717942585	3.0408989218843088	-9.481626194788186
Ag	4.920277811961723	1.5204494609421544	-10.421315639826894
Ag	2.4601389059808616	0.0	-11.361005084865601
Ag	4.920277811961723	4.561348382826463	-10.421315639826894
Ag	2.4601389059808616	3.0408989218843088	-11.361005084865601
Ag	2.4601389059808616	6.0817978437686175	-11.361005084865601
Ag	-9.840555623923446	-1.5204494609421544	8.541936749749478
Ag	-7.380416717942585	-3.0408989218843088	9.481626194788186
Ag	-4.920277811961723	-4.561348382826463	10.421315639826894
Ag	-2.4601389059808616	-6.0817978437686175	11.361005084865601
Ag	-9.840555623923446	1.5204494609421544	8.541936749749478
Ag	-7.380416717942585	0.0	9.481626194788186
Ag	-4.920277811961723	-1.5204494609421544	10.421315639826894
Ag	-2.4601389059808616	-3.0408989218843088	11.361005084865601
Ag	-7.380416717942585	3.0408989218843088	9.481626194788186
Ag	-4.920277811961723	1.5204494609421544	10.421315639826894
Ag	-2.4601389059808616	0.0	11.361005084865601
Ag	-4.920277811961723	4.561348382826463	10.421315639826894
Ag	-2.4601389059808616	3.0408989218843088	11.361005084865601
Ag	-2.4601389059808616	6.0817978437686175	11.361005084865601
Ag	-9.840555623923446	-1.5204494609421544	-8.541936749749478
Ag	-7.380416717942585	-3.0408989218843088	-9.481626194788186
Ag	-4.920277811961723	-4.561348382826463	-10.421315639826894
Ag	-2.4601389059808616	-6.0817978437686175	-11.361005084865601
Ag	-9.840555623923446	1.5204494609421544	-8.541936749749478
Ag	-7.380416717942585	0.0	-9.481626194788186
Ag	-4.920277811961723	-1.5204494609421544	-10.421315639826894
Ag	-2.4601389059808616	-3.0408989218843088	-11.361005084865601
Ag	-7.380416717942585	3.0408989218843088	-9.481626194788186
Ag	-4.920277811961723	1.5204494609421544	-10.421315639826894
Ag	-2.4601389059808616	0.0	-11.361005084865601
Ag	-4.920277811961723	4.561348382826463	-10.421315639826894
Ag	-2.4601389059808616	3.0408989218843088	-11.361005084865601
Ag	-2.4601389059808616	6.0817978437686175	-11.361005084865601
Ag	8.541936749749478	9.840555623923446	-1.5204494609421544
Ag	9.481626194788186	7.380416717942585	-3.0408989218843088
Ag	10.421315639826894	4.920277811961723	-4.561348382826463
Ag	11.361005084865601	2.4601389059808616	-6.0817978437686175
Ag	8.541936749749478	9.840555623923446	1.5204494609421544
Ag	9.481626194788186	7.380416717942585	0.0
Ag	10.421315639826894	4.920277811961723	-1.5204494609421544
Ag	11.361005084865601	2.4601389059808616	-3.0408989218843088
Ag	9.481626194788186	7.380416717942585	3.0408989218843088
Ag	10.421315639826894	4.920277811961723	1.5204494609421544
Ag	11.361005084865601	2.4601389059808616	0.0
Ag	10.421315639826894	4.920277811961723	4.561348382826463
Ag	11.361005084865601	2.4601389059808616	3.0408989218843088
Ag	11.361005084865601	2.4601389059808616	6.0817978437686175
Ag	-8.541936749749478	9.840555623923446	-1.5204494609421544
Ag	-9.481626194788186	7.380416717942585	-3.0408989218843088
Ag	-10.421315639826894	4.920277811961723	-4.561348382826463
Ag	-11.361005084865601	2.4601389059808616	-6.0817978437686175
Ag	-8.541936749749478	9.840555623923446	1.5204494609421544
Ag	-9.481626194788186	7.380416717942585	0.0
Ag	-10.421315639826894	4.920277811961723	-1.5204494609421544
Ag	-11.361005084865601	2.4601389059808616	-3.0408989218843088
Ag	-9.481626194788186	7.380416717942585	3.0408989218843088
Ag	-10.421315639826894	4.920277811961723	1.5204494609421544
Ag	-11.361005084865601	2.4601389059808616	0.0
Ag	-10.421315639826894	4.920277811961723	4.561348382826463
Ag	-11.361005084865601	2.4601389059808616	3.0408989218843088
Ag	-11.361005084865601	2.4601389059808616	6.0817978437686175
Ag	8.541936749749478	-9.840555623923446	-1.5204494609421544
Ag	9.481626194788186	-7.380416717942585	-3.0408989218843088
Ag	10.421315639826894	-4.920277811961723	-4.561348382826463
Ag	11.361005084865601	-2.4601389059808616	-6.0817978437686175
Ag	8.541936749749478	-9.840555623923446	1.5204494609421544
Ag	9.481626194788186	-7.380416717942585	0.0
Ag	10.421315639826894	-4.920277811961723	-1.5204494609421544
Ag	11.361005084865601	-2.4601389059808616	-3.0408989218843088
Ag	9.481626194788186	-7.380416717942585	3.0408989218843088
Ag	10.421315639826894	-4.920277811961723	1.5204494609421544
Ag	11.361005084865601	-2.4601389059808616	0.0
Ag	10.421315639826894	-4.920277811961723	4.561348382826463
Ag	11.361005084865601	-2.4601389059808616	3.0408989218843088
Ag	11.361005084865601	-2.4601389059808616	6.0817978437686175
Ag	-8.541936749749478	-9.840555623923446	-1.5204494609421544
Ag	-9.481626194788186	-7.380416717942585	-3.0408989218843088
Ag	-10.421315639826894	-4.920277811961723	-4.561348382826463
Ag	-11.361005084865601	-2.4601389059808616	-6.0817978437686175
Ag	-8.541936749749478	-9.840555623923446	1.5204494609421544
Ag	-9.481626194788186	-7.380416717942585	0.0
Ag	-10.421315639826894	-4.920277811961723	-1.5204494609421544
Ag	-11.361005084865601	-2.4601389059808616	-3.0408989218843088
Ag	-9.481626194788186	-7.380416717942585	3.0408989218843088
Ag	-10.421315639826894	-4.920277811961723	1.5204494609421544
Ag	-11.361005084865601	-2.4601389059808616	0.0
Ag	-10.421315639826894	-4.920277811961723	4.561348382826463
Ag	-11.361005084865601	-2.4601389059808616	3.0408989218843088
Ag	-11.361005084865601	-2.4601389059808616	6.0817978437686175
Ag	-1.5204494609421544	8.541936749749478	9.840555623923446
Ag	-3.0408989218843088	9.481626194788186	7.380416717942585
Ag	-4.561348382826463	10.421315639826894	4.920277811961723
Ag	-6.0817978437686175	11.361005084865601	2.4601389059808616
Ag	1.5204494609421544	8.541936749749478	9.840555623923446
Ag	0.0	9.481626194788186	7.380416717942585
Ag	-1.5204494609421544	10.421315639826894	4.920277811961723
Ag	-3.0408989218843088	11.361005084865601	2.4601389059808616
Ag	3.0408989218843088	9.481626194788186	7.380416717942585
Ag	1.5204494609421544	10.421315639826894	4.920277811961723
Ag	0.0	11.361005084865601	2.4601389059808616
Ag	4.561348382826463	10.421315639826894	4.920277811961723
Ag	3.0408989218843088	11.361005084865601	2.4601389059808616
Ag	6.0817978437686175	11.361005084865601	2.4601389059808616
Ag	-1.5204494609421544	-8.541936749749478	9.840555623923446
Ag	-3.0408989218843088	-9.481626194788186	7.380416717942585
Ag	-4.561348382826463	-10.421315639826894	4.920277811961723
Ag	-6.0817978437686175	-11.361005084865601	2.4601389059808616
Ag	1.5204494609421544	-8.541936749749478	9.840555623923446
Ag	0.0	-9.481626194788186	7.380416717942585
Ag	-1.5204494609421544	-10.421315639826894	4.920277811961723
Ag	-3.0408989218843088	-11.361005084865601	2.4601389059808616
Ag	3.0408989218843088	-9.481626194788186	7.380416717942585
Ag	1.5204494609421544	-10.421315639826894	4.920277811961723
Ag	0.0	-11.361005084865601	2.4601389059808616
Ag	4.561348382826463	-10.421315639826894	4.920277811961723
Ag	3.0408989218843088	-11.361005084865601	2.4601389059808616
Ag	6.0817978437686175	-11.361005084865601	2.4601389059808616
Ag	-1.5204494609421544	8.541936749749478	-9.840555623923446
Ag	-3.0408989218843088	9.481626194788186	-7.380416717942585
Ag	-4.561348382826463	10.421315639826894	-4.920277811961723
Ag	-6.0817978437686175	11.361005084865601	-2.4601389059808616
Ag	1.5204494609421544	8.541936749749478	-9.840555623923446
Ag	0.0	9.481626194788186	-7.380416717942585
Ag	-1.5204494609421544	10.421315639826894	-4.920277811961723
Ag	-3.0408989218843088	11.361005084865601	-2.4601389059808616
Ag	3.0408989218843088	9.481626194788186	-7.380416717942585
Ag	1.5204494609421544	10.421315639826894	-4.920277811961723
Ag	0.0	11.361005084865601	-2.4601389059808616
Ag	4.561348382826463	10.421315639826894	-4.920277811961723
Ag	3.0408989218843088	11.361005084865601	-2.4601389059808616
Ag	6.0817978437686175	11.361005084865601	-2.4601389059808616
Ag	-1.5204494609421544	-8.541936749749478	-9.840555623923446
Ag	-3.0408989218843088	-9.481626194788186	-7.380416717942585
Ag	-4.561348382826463	-10.421315639826894	-4.920277811961723
Ag	-6.0817978437686175	-11.361005084865601	-2.4601389059808616
Ag	1.5204494609421544	-8.541936749749478	-9.840555623923446
Ag	0.0	-9.481626194788186	-7.380416717942585
Ag	-1.5204494609421544	-10.421315639826894	-4.920277811961723
Ag	-3.0408989218843088	-11.361005084865601	-2.4601389059808616
Ag	3.0408989218843088	-9.481626194788186	-7.380416717942585
Ag	1.5204494609421544	-10.421315639826894	-4.920277811961723
Ag	0.0	-11.361005084865601	-2.4601389059808616
Ag	4.561348382826463	-10.421315639826894	-4.920277811961723
Ag	3.0408989218843088	-11.361005084865601	-2.4601389059808616
Ag	6.0817978437686175	-11.361005084865601	-2.4601389059808616
Ag	8.900866178884739	-3.980588366923016	7.021487288807324
Ag	8.900866178884739	3.980588366923016	7.021487288807324
Ag	7.961176733846032	-6.440727272903877	5.50103782786517
Ag	7.961176733846032	6.440727272903877	5.50103782786517
Ag	7.021487288807324	-8.900866178884739	3.980588366923016
Ag	7.021487288807324	8.900866178884739	3.980588366923016
Ag	6.440727272903877	-5.50103782786517	7.961176733846032
Ag	6.440727272903877	5.50103782786517	7.961176733846032
Ag	5.50103782786517	-7.961176733846032	6.440727272903877
Ag	5.50103782786517	7.961176733846032	6.440727272903877
Ag	3.980588366923016	-7.021487288807324	8.900866178884739
Ag	3.980588366923016	7.021487288807324	8.900866178884739
Ag	8.900866178884739	-3.980588366923016	-7.021487288807324
Ag	8.900866178884739	3.980588366923016	-7.021487288807324
Ag	7.961176733846032	-6.440727272903877	-5.50103782786517
Ag	7.961176733846032	6.440727272903877	-5.50103782786517
Ag	7.021487288807324	-8.900866178884739	-3.980588366923016
Ag	7.021487288807324	8.900866178884739	-3.980588366923016
Ag	6.440727272903877	-5.50103782786517	-7.961176733846032
Ag	6.440727272903877	5.50103782786517	-7.961176733846032
Ag	5.50103782786517	-7.961176733846032	-6.440727272903877
Ag	5.50103782786517	7.961176733846032	-6.440727272903877
Ag	3.980588366923016	-7.021487288807324	-8.900866178884739
Ag	3.980588366923016	7.021487288807324	-8.900866178884739
Ag	-8.900866178884739	-3.980588366923016	7.021487288807324
Ag	-8.900866178884739	3.980588366923016	7.021487288807324
Ag	-7.961176733846032	-6.440727272903877	5.50103782786517
Ag	-7.961176733846032	6.440727272903877	5.50103782786517
Ag	-7.021487288807324	-8.900866178884739	3.980588366923016
Ag	-7.021487288807324	8.900866178884739	3.980588366923016
Ag	-6.440727272903877	-5.50103782786517	7.961176733846032
Ag	-6.440727272903877	5.50103782786517	7.961176733846032
Ag	-5.50103782786517	-7.961176733846032	6.440727272903877
Ag	-5.50103782786517	7.961176733846032	6.440727272903877
Ag	-3.980588366923016	-7.021487288807324	8.900866178884739
Ag	-3.980588366923016	7.021487288807324	8.900866178884739
Ag	-8.900866178884739	-3.980588366923016	-7.021487288807324
Ag	-8.900866178884739	3.980588366923016	-7.021487288807324
Ag	-7.961176733846032	-6.440727272903877	-5.50103782786517
Ag	-7.961176733846032	6.440727272903877	-5.50103782786517
Ag	-7.021487288807324	-8.900866178884739	-3.980588366923016
Ag	-7.021487288807324	8.900866178884739	-3.980588366923016
Ag	-6.440727272903877	-5.50103782786517	-7.961176733846032
Ag	-6.440727272903877	5.50103782786517	-7.961176733846032
Ag	-5.50103782786517	-7.961176733846032	-6.440727272903877
Ag	-5.50103782786517	7.961176733846032	-6.440727272903877
Ag	-3.980588366923016	-7.021487288807324	-8.900866178884739
Ag	-3.980588366923016	7.021487288807324	-8.900866178884739
Ag	14.76083343588517	0.0	-9.122696765652925
Ag	14.76083343588517	0.0	-6.0817978437686175
Ag	14.76083343588517	0.0	-3.0408989218843088
Ag	14.76083343588517	0.0	0.0
Ag	14.76083343588517	0.0	3.0408989218843088
Ag	14.76083343588517	0.0	6.0817978437686175
Ag	14.76083343588517	0.0	9.122696765652925
Ag	-14.76083343588517	0.0	-9.122696765652925
Ag	-14.76083343588517	0.0	-6.0817978437686175
Ag	-14.76083343588517	0.0	-3.0408989218843088
Ag	-14.76083343588517	0.0	0.0
Ag	-14.76083343588517	0.0	3.0408989218843088
Ag	-14.76083343588517	0.0	6.0817978437686175
Ag	-14.76083343588517	0.0	9.122696765652925
Ag	-9.122696765652925	14.76083343588517	0.0
Ag	-6.0817978437686175	14.76083343588517	0.0
Ag	-3.0408989218843088	14.76083343588517	0.0
Ag	0.0	14.76083343588517	0.0
Ag	3.0408989218843088	14.76083343588517	0.0
Ag	6.0817978437686175	14.76083343588517	0.0
Ag	9.122696765652925	14.76083343588517	0.0
Ag	-9.122696765652925	-14.76083343588517	0.0
Ag	-6.0817978437686175	-14.76083343588517	0.0
Ag	-3.0408989218843088	-14.76083343588517	0.0
Ag	0.0	-14.76083343588517	0.0
Ag	3.0408989218843088	-14.76083343588517	0.0
Ag	6.0817978437686175	-14.76083343588517	0.0
Ag	9.122696765652925	-14.76083343588517	0.0
Ag	0.0	-9.122696765652925	14.76083343588517
Ag	0.0	-6.0817978437686175	14.76083343588517
Ag	0.0	-3.0408989218843088	14.76083343588517
Ag	0.0	0.0	14.76083343588517
Ag	0.0	3.0408989218843088	14.76083343588517
Ag	0.0	6.0817978437686175	14.76083343588517
Ag	0.0	9.122696765652925	14.76083343588517
Ag	0.0	-9.122696765652925	-14.76083343588517
Ag	0.0	-6.0817978437686175	-14.76083343588517
Ag	0.0	-3.0408989218843088	-14.76083343588517
Ag	0.0	0.0	-14.76083343588517
Ag	0.0	3.0408989218843088	-14.76083343588517
Ag	0.0	6.0817978437686175	-14.76083343588517
Ag	0.0	9.122696765652925	-14.76083343588517
Ag	12.300694529904307	-1.5204494609421544	10.062386210691633
Ag	9.840555623923446	-3.0408989218843088	11.00207565573034
Ag	7.380416717942585	-4.561348382826463	11.941765100769048
Ag	4.920277811961723	-6.0817978437686175	12.881454545807754
Ag	2.4601389059808616	-7.602247304710772	13.821143990846462
Ag	12.300694529904307	1.5204494609421544	10.062386210691633
Ag	9.840555623923446	0.0	11.00207565573034
Ag	7.380416717942585	-1.5204494609421544	11.941765100769048
Ag	4.920277811961723	-3.0408989218843088	12.881454545807754
Ag	2.4601389059808616	-4.561348382826463	13.821143990846462
Ag	9.840555623923446	3.0408989218843088	11.00207565573034
Ag	7.380416717942585	1.5204494609421544	11.941765100769048
Ag	4.920277811961723	0.0	12.881454545807754
Ag	2.4601389059808616	-1.5204494609421544	13.821143990846462
Ag	7.380416717942585	4.561348382826463	11.941765100769048
Ag	4.920277811961723	3.0408989218843088	12.881454545807754
Ag	2.4601389059808616	1.5204494609421544	13.821143990846462
Ag	4.920277811961723	6.0817978437686175	12.881454545807754
Ag	2.4601389059808616	4.561348382826463	13.821143990846462
Ag	2.4601389059808616	7.602247304710772	13.821143990846462
Ag	12.300694529904307	-1.5204494609421544	-10.062386210691633
Ag	9.840555623923446	-3.0408989218843088	-11.00207565573034
Ag	7.380416717942585	-4.561348382826463	-11.941765100769048
Ag	4.920277811961723	-6.0817978437686175	-12.881454545807754
Ag	2.4601389059808616	-7.602247304710772	-13.821143990846462
Ag	12.300694529904307	1.5204494609421544	-10.062386210691633
Ag	9.840555623923446	0.0	-11.00207565573034
Ag	7.380416717942585	-1.5204494609421544	-11.941765100769048
Ag	4.920277811961723	-3.0408989218843088	-12.881454545807754
Ag	2.4601389059808616	-4.561348382826463	-13.821143990846462
Ag	9.840555623923446	3.0408989218843088	-11.00207565573034
Ag	7.380416717942585	1.5204494609421544	-11.941765100769048
Ag	4.920277811961723	0.0	-12.881454545807754
Ag	2.4601389059808616	-1.5204494609421544	-13.821143990846462
Ag	7.380416717942585	4.561348382826463	-11.941765100769048
Ag	4.920277811961723	3.0408989218843088	-12.881454545807754
Ag	2.4601389059808616	1.5204494609421544	-13.821143990846462
Ag	4.920277811961723	6.0817978437686175	-12.881454545807754
Ag	2.4601389059808616	4.561348382826463	-13.821143990846462
Ag	2.4601389059808616	7.602247304710772	-13.821143990846462
Ag	-12.300694529904307	-1.5204494609421544	10.062386210691633
Ag	-9.840555623923446	-3.0408989218843088	11.00207565573034
Ag	-7.380416717942585	-4.561348382826463	11.941765100769048
Ag	-4.920277811961723	-6.0817978437686175	12.881454545807754
Ag	-2.4601389059808616	-7.602247304710772	13.821143990846462
Ag	-12.300694529904307	1.5204494609421544	10.062386210691633
Ag	-9.840555623923446	0.0	11.00207565573034
Ag	-7.380416717942585	-1.5204494609421544	11.941765100769048
Ag	-4.920277811961723	-3.0408989218843088	12.881454545807754
Ag	-2.4601389059808616	-4.561348382826463	13.821143990846462
Ag	-9.840555623923446	3.0408989218843088	11.00207565573034
Ag	-7.380416717942585	1.5204494609421544	11.941765100769048
Ag	-4.920277811961723	0.0	12.881454545807754
Ag	-2.4601389059808616	-1.5204494609421544	13.821143990846462
Ag	-7.380416717942585	4.561348382826463	11.941765100769048
Ag	-4.920277811961723	3.0408989218843088	12.881454545807754
Ag	-2.4601389059808616	1.5204494609421544	13.821143990846462
Ag	-4.920277811961723	6.0817978437686175	12.881454545807754
Ag	-2.4601389059808616	4.561348382826463	13.821143990846462
Ag	-2.4601389059808616	7.602247304710772	13.821143990846462
Ag	-12.300694529904307	-1.5204494609421544	-10.062386210691633
Ag	-9.840555623923446	-3.0408989218843088	-11.00207565573034
Ag	-7.380416717942585	-4.561348382826463	-11.941765100769048
Ag	-4.920277811961723	-6.0817978437686175	-12.881454545807754
Ag	-2.4601389059808616	-7.602247304710772	-13.821143990846462
Ag	-12.300694529904307	1.5204494609421544	-10.062386210691633
Ag	-9.840555623923446	0.0	-11.00207565573034
Ag	-7.380416717942585	-1.5204494609421544	-11.941765100769048
Ag	-4.920277811961723	-3.0408989218843088	-12.881454545807754
Ag	-2.4601389059808616	-4.561348382826463	-13.821143990846462
Ag	-9.840555623923446	3.0408989218843088	-11.00207565573034
Ag	-7.380416717942585	1.5204494609421544	-11.941765100769048
Ag	-4.920277811961723	0.0	-12.881454545807754
Ag	-2.4601389059808616	-1.5204494609421544	-13.821143990846462
Ag	-7.380416717942585	4.561348382826463	-11.941765100769048
Ag	-4.920277811961723	3.0408989218843088	-12.881454545807754
Ag	-2.4601389059808616	1.5204494609421544	-13.821143990846462
Ag	-4.920277811961723	6.0817978437686175	-12.881454545807754
Ag	-2.4601389059808616	4.561348382826463	-13.821143990846462
Ag	-2.4601389059808616	7.602247304710772	-13.821143990846462
Ag	10.062386210691633	12.300694529904307	-1.5204494609421544
Ag	11.00207565573034	9.840555623923446	-3.0408989218843088
Ag	11.941765100769048	7.380416717942585	-4.561348382826463
Ag	12.881454545807754	4.920277811961723	-6.0817978437686175
Ag	13.821143990846462	2.4601389059808616	-7.602247304710772
Ag	10.062386210691633	12.300694529904307	1.5204494609421544
Ag	11.00207565573034	9.840555623923446	0.0
Ag	11.941765100769048	7.380416717942585	-1.5204494609421544
Ag	12.881454545807754	4.920277811961723	-3.0408989218843088
Ag	13.821143990846462	2.4601389059808616	-4.561348382826463
Ag	11.00207565573034	9.840555623923446	3.0408989218843088
Ag	11.941765100769048	7.380416717942585	1.5204494609421544
Ag	12.881454545807754	4.920277811961723	0.0
Ag	13.821143990846462	2.4601389059808616	-1.5204494609421544
Ag	11.941765100769048	7.380416717942585	4.561348382826463
Ag	12.881454545807754	4.920277811961723	3.0408989218843088
Ag	13.821143990846462	2.4601389059808616	1.5204494609421544
Ag	12.881454545807754	4.920277811961723	6.0817978437686175
Ag	13.821143990846462	2.4601389059808616	4.561348382826463
Ag	13.821143990846462	2.4601389059808616	7.602247304710772
Ag	-10.062386210691633	12.300694529904307	-1.5204494609421544
Ag	-11.00207565573034	9.840555623923446	-3.0408989218843088
Ag	-11.941765100769048	7.380416717942585	-4.561348382826463
Ag	-12.881454545807754	4.920277811961723	-6.0817978437686175
Ag	-13.821143990846462	2.4601389059808616	-7.602247304710772
Ag	-10.062386210691633	12.300694529904307	1.5204494609421544
Ag	-11.00207565573034	9.840555623923446	0.0
Ag	-11.941765100769048	7.380416717942585	-1.5204494609421544
Ag	-12.881454545807754	4.920277811961723	-3.0408989218843088
Ag	-13.821143990846462	2.4601389059808616	-4.561348382826463
Ag	-11.00207565573034	9.840555623923446	3.0408989218843088
Ag	-11.941765100769048	7.380416717942585	1.5204494609421544
Ag	-12.881454545807754	4.920277811961723	0.0
Ag	-13.821143990846462	2.4601389059808616	-1.5204494609421544
Ag	-11.941765100769048	7.380416717942585	4.561348382826463
Ag	-12.881454545807754	4.920277811961723	3.0408989218843088
Ag	-13.821143990846462	2.4601389059808616	1.5204494609421544
Ag	-12.881454545807754	4.920277811961723	6.0817978437686175
Ag	-13.821143990846462	2.4601389059808616	4.561348382826463
Ag	-13.821143990846462	2.4601389059808616	7.602247304710772
Ag	10.062386210691633	-12.300694529904307	-1.5204494609421544
Ag	11.00207565573034	-9.840555623923446	-3.0408989218843088
Ag	11.941765100769048	-7.380416717942585	-4.561348382826463
Ag	12.881454545807754	-4.920277811961723	-6.0817978437686175
Ag	13.821143990846462	-2.4601389059808616	-7.602247304710772
Ag	10.062386210691633	-12.300694529904307	1.5204494609421544
Ag	11.00207565573034	-9.840555623923446	0.0
Ag	11.941765100769048	-7.380416717942585	-1.5204494609421544
Ag	12.881454545807754	-4.920277811961723	-3.0408989218843088
Ag	13.821143990846462	-2.4601389059808616	-4.561348382826463
Ag	11.00207565573034	-9.840555623923446	3.0408989218843088
Ag	11.941765100769048	-7.380416717942585	1.5204494609421544
Ag	12.881454545807754	-4.920277811961723	0.0
Ag	13.821143990846462	-2.4601389059808616	-1.5204494609421544
Ag	11.941765100769048	-7.380416717942585	4.561348382826463
Ag	12.881454545807754	-4.920277811961723	3.0408989218843088
Ag	13.821143990846462	-2.4601389059808616	1.5204494609421544
Ag	12.881454545807754	-4.920277811961723	6.0817978437686175
Ag	13.821143990846462	-2.4601389059808616	4.561348382826463
Ag	13.821143990846462	-2.4601389059808616	7.602247304710772
Ag	-10.062386210691633	-12.300694529904307	-1.5204494609421544
Ag	-11.00207565573034	-9.840555623923446	-3.0408989218843088
Ag	-11.941765100769048	-7.380416717942585	-4.561348382826463
Ag	-12.881454545807754	-4.920277811961723	-6.0817978437686175
Ag	-13.821143990846462	-2.4601389059808616	-7.602247304710772
Ag	-10.062386210691633	-12.300694529904307	1.5204494609421544
Ag	-11.00207565573034	-9.840555623923446	0.0
Ag	-11.941765100769048	-7.380416717942585	-1.5204494609421544
Ag	-12.881454545807754	-4.920277811961723	-3.0408989218843088
Ag	-13.821143990846462	-2.4601389059808616	-4.561348382826463
Ag	-11.00207565573034	-9.840555623923446	3.0408989218843088
Ag	-11.941765100769048	-7.380416717942585	1.5204494609421544
Ag	-12.881454545807754	-4.920277811961723	0.0
Ag	-13.821143990846462	-2.4601389059808616	-1.5204494609421544
Ag	-11.941765100769048	-7.380416717942585	4.561348382826463
Ag	-12.881454545807754	-4.920277811961723	3.0408989218843088
Ag	-13.821143990846462	-2.4601389059808616	1.5204494609421544
Ag	-12.881454545807754	-4.920277811961723	6.0817978437686175
Ag	-13.821143990846462	-2.4601389059808616	4.561348382826463
Ag	-13.821143990846462	-2.4601389059808616	7.602247304710772
Ag	-1.5204494609421544	10.062386210691633	12.300694529904307
Ag	-3.0408989218843088	11.00207565573034	9.840555623923446
Ag	-4.561348382826463	11.941765100769048	7.380416717942585
Ag	-6.0817978437686175	12.881454545807754	4.920277811961723
Ag	-7.602247304710772	13.821143990846462	2.4601389059808616
Ag	1.5204494609421544	10.062386210691633	12.300694529904307
Ag	0.0	11.00207565573034	9.840555623923446
Ag	-1.5204494609421544	11.941765100769048	7.380416717942585
Ag	-3.0408989218843088	12.881454545807754	4.920277811961723
Ag	-4.561348382826463	13.821143990846462	2.4601389059808616
Ag	3.0408989218843088	11.00207565573034	9.840555623923446
Ag	1.5204494609421544	11.941765100769048	7.380416717942585
Ag	0.0	12.881454545807754	4.920277811961723
Ag	-1.5204494609421544	13.821143990846462	2.4601389059808616
Ag	4.561348382826463	11.941765100769048	7.380416717942585
Ag	3.0408989218843088	12.881454545807754	4.920277811961723
Ag	1.5204494609421544	13.821143990846462	2.4601389059808616
Ag	6.0817978437686175	12.881454545807754	4.920277811961723
Ag	4.561348382826463	13.821143990846462	2.4601389059808616
Ag	7.602247304710772	13.821143990846462	2.4601389059808616
Ag	-1.5204494609421544	-10.062386210691633	12.300694529904307
Ag	-3.0408989218843088	-11.00207565573034	9.840555623923446
Ag	-4.561348382826463	-11.941765100769048	7.380416717942585
Ag	-6.0817978437686175	-12.881454545807754	4.920277811961723
Ag	-7.602247304710772	-13.821143990846462	2.4601389059808616
Ag	1.5204494609421544	-10.062386210691633	12.300694529904307
Ag	0.0	-11.00207565573034	9.840555623923446
Ag	-1.5204494609421544	-11.941765100769048	7.380416717942585
Ag	-3.0408989218843088	-12.881454545807754	4.920277811961723
Ag	-4.561348382826463	-13.821143990846462	2.4601389059808616
Ag	3.0408989218843088	-11.00207565573034	9.840555623923446
Ag	1.5204494609421544	-11.941765100769048	7.380416717942585
Ag	0.0	-12.881454545807754	4.920277811961723
Ag	-1.5204494609421544	-13.821143990846462	2.4601389059808616
Ag	4.561348382826463	-11.941765100769048	7.380416717942585
Ag	3.0408989218843088	-12.881454545807754	4.920277811961723
Ag	1.5204494609421544	-13.821143990846462	2.4601389059808616
Ag	6.0817978437686175	-12.881454545807754	4.920277811961723
Ag	4.561348382826463	-13.821143990846462	2.4601389059808616
Ag	7.602247304710772	-13.821143990846462	2.4601389059808616
Ag	-1.5204494609421544	10.062386210691633	-12.300694529904307
Ag	-3.0408989218843088	11.00207565573034	-9.840555623923446
Ag	-4.561348382826463	11.941765100769048	-7.380416717942585
Ag	-6.0817978437686175	12.881454545807754	-4.920277811961723
Ag	-7.602247304710772	13.821143990846462	-2.4601389059808616
Ag	1.5204494609421544	10.062386210691633	-12.300694529904307
Ag	0.0	11.00207565573034	-9.840555623923446
Ag	-1.5204494609421544	11.941765100769048	-7.380416717942585
Ag	-3.0408989218843088	12.881454545807754	-4.920277811961723
Ag	-4.561348382826463	13.821143990846462	-2.4601389059808616
Ag	3.0408989218843088	11.00207565573034	-9.840555623923446
Ag	1.5204494609421544	11.941765100769048	-7.380416717942585
Ag	0.0	12.881454545807754	-4.920277811961723
Ag	-1.5204494609421544	13.821143990846462	-2.4601389059808616
Ag	4.561348382826463	11.941765100769048	-7.380416717942585
Ag	3.0408989218843088	12.881454545807754	-4.920277811961723
Ag	1.5204494609421544	13.821143990846462	-2.4601389059808616
Ag	6.0817978437686175	12.881454545807754	-4.920277811961723
Ag	4.561348382826463	13.821143990846462	-2.4601389059808616
Ag	7.602247304710772	13.821143990846462	-2.4601389059808616
Ag	-1.5204494609421544	-10.062386210691633	-12.300694529904307
Ag	-3.0408989218843088	-11.00207565573034	-9.840555623923446
Ag	-4.561348382826463	-11.941765100769048	-7.380416717942585
Ag	-6.0817978437686175	-12.881454545807754	-4.920277811961723
Ag	-7.602247304710772	-13.821143990846462	-2.4601389059808616
Ag	1.5204494609421544	-10.062386210691633	-12.300694529904307
Ag	0.0	-11.00207565573034	-9.840555623923446
Ag	-1.5204494609421544	-11.941765100769048	-7.380416717942585
Ag	-3.0408989218843088	-12.881454545807754	-4.920277811961723
Ag	-4.561348382826463	-13.821143990846462	-2.4601389059808616
Ag	3.0408989218843088	-11.00207565573034	-9.840555623923446
Ag	1.5204494609421544	-11.941765100769048	-7.380416717942585
Ag	0.0	-12.881454545807754	-4.920277811961723
Ag	-1.5204494609421544	-13.821143990846462	-2.4601389059808616
Ag	4.561348382826463	-11.941765100769048	-7.380416717942585
Ag	3.0408989218843088	-12.881454545807754	-4.920277811961723
Ag	1.5204494609421544	-13.821143990846462	-2.4601389059808616
Ag	6.0817978437686175	-12.881454545807754	-4.920277811961723
Ag	4.561348382826463	-13.821143990846462	-2.4601389059808616
Ag	7.602247304710772	-13.821143990846462	-2.4601389059808616
Ag	11.361005084865601	-3.980588366923016	8.541936749749478
Ag	11.361005084865601	3.980588366923016	8.541936749749478
Ag	10.421315639826894	-6.440727272903877	7.021487288807324
Ag	10.421315639826894	6.440727272903877	7.021487288807324
Ag	9.481626194788186	-8.900866178884739	5.50103782786517
Ag	9.481626194788186	8.900866178884739	5.50103782786517
Ag	8.541936749749478	-11.361005084865601	3.980588366923016
Ag	8.541936749749478	11.361005084865601	3.980588366923016
Ag	8.900866178884739	-5.50103782786517	9.481626194788186
Ag	8.900866178884739	5.50103782786517	9.481626194788186
Ag	7.961176733846032	-7.961176733846032	7.961176733846032
Ag	7.961176733846032	7.961176733846032	7.961176733846032
Ag	7.021487288807324	-10.421315639826894	6.440727272903877
Ag	7.021487288807324	10.421315639826894	6.440727272903877
Ag	6.440727272903877	-7.021487288807324	10.421315639826894
Ag	6.440727272903877	7.021487288807324	10.421315639826894
Ag	5.50103782786517	-9.481626194788186	8.900866178884739
Ag	5.50103782786517	9.481626194788186	8.900866178884739
Ag	3.980588366923016	-8.541936749749478	11.361005084865601
Ag	3.980588366923016	8.541936749749478	11.361005084865601
Ag	11.361005084865601	-3.980588366923016	-8.541936749749478
Ag	11.361005084865601	3.980588366923016	-8.541936749749478
Ag	10.421315639826894	-6.440727272903877	-7.021487288807324
Ag	10.421315639826894	6.440727272903877	-7.021487288807324
Ag	9.481626194788186	-8.900866178884739	-5.50103782786517
Ag	9.481626194788186	8.900866178884739	-5.50103782786517
Ag	8.541936749749478	-11.361005084865601	-3.980588366923016
Ag	8.541936749749478	11.361005084865601	-3.980588366923016
Ag	8.900866178884739	-5.50103782786517	-9.481626194788186
Ag	8.900866178884739	5.50103782786517	-9.481626194788186
Ag	7.961176733846032	-7.961176733846032	-7.961176733846032
Ag	7.961176733846032	7.961176733846032	-7.961176733846032
Ag	7.021487288807324	-10.421315639826894	-6.440727272903877
Ag	7.021487288807324	10.421315639826894	-6.440727272903877
Ag	6.440727272903877	-7.021487288807324	-10.421315639826894
Ag	6.440727272903877	7.021487288807324	-10.421315639826894
Ag	5.50103782786517	-9.481626194788186	-8.900866178884739
Ag	5.50103782786517	9.481626194788186	-8.900866178884739
Ag	3.980588366923016	-8.541936749749478	-11.361005084865601
Ag	3.980588366923016	8.541936749749478	-11.361005084865601
Ag	-11.361005084865601	-3.980588366923016	8.541936749749478
Ag	-11.361005084865601	3.980588366923016	8.541936749749478
Ag	-10.421315639826894	-6.440727272903877	7.021487288807324
Ag	-10.421315639826894	6.440727272903877	7.021487288807324
Ag	-9.481626194788186	-8.900866178884739	5.50103782786517
Ag	-9.481626194788186	8.900866178884739	5.50103782786517
Ag	-8.541936749749478	-11.361005084865601	3.980588366923016
Ag	-8.541936749749478	11.361005084865601	3.980588366923016
Ag	-8.900866178884739	-5.50103782786517	9.481626194788186
Ag	-8.900866178884739	5.50103782786517	9.481626194788186
Ag	-7.961176733846032	-7.961176733846032	7.961176733846032
Ag	-7.961176733846032	7.961176733846032	7.961176733846032
Ag	-7.021487288807324	-10.421315639826894	6.440727272903877
Ag	-7.021487288807324	10.421315639826894	6.440727272903877
Ag	-6.440727272903877	-7.021487288807324	10.421315639826894
Ag	-6.440727272903877	7.021487288807324	10.421315639826894
Ag	-5.50103782786517	-9.481626194788186	8.900866178884739
Ag	-5.50103782786517	9.481626194788186	8.900866178884739
Ag	-3.980588366923016	-8.541936749749478	11.361005084865601
Ag	-3.980588366923016	8.541936749749478	11.361005084865601
Ag	-11.361005084865601	-3.980588366923016	-8.541936749749478
Ag	-11.361005084865601	3.980588366923016	-8.541936749749478
Ag	-10.421315639826894	-6.440727272903877	-7.021487288807324
Ag	-10.421315639826894	6.440727272903877	-7.021487288807324
Ag	-9.481626194788186	-8.900866178884739	-5.50103782786517
Ag	-9.481626194788186	8.900866178884739	-5.50103782786517
Ag	-8.541936749749478	-11.361005084865601	-3.980588366923016
Ag	-8.541936749749478	11.361005084865601	-3.980588366923016
Ag	-8.900866178884739	-5.50103782786517	-9.481626194788186
Ag	-8.900866178884739	5.50103782786517	-9.481626194788186
Ag	-7.961176733846032	-7.961176733846032	-7.961176733846032
Ag	-7.961176733846032	7.961176733846032	-7.961176733846032
Ag	-7.021487288807324	-10.421315639826894	-6.440727272903877
Ag	-7.021487288807324	10.421315639826894	-6.440727272903877
Ag	-6.440727272903877	-7.021487288807324	-10.421315639826894
Ag	-6.440727272903877	7.021487288807324	-10.421315639826894
Ag	-5.50103782786517	-9.481626194788186	-8.900866178884739
Ag	-5.50103782786517	9.481626194788186	-8.900866178884739
Ag	-3.980588366923016	-8.541936749749478	-11.361005084865601
Ag	-3.980588366923016	8.541936749749478	-11.361005084865601
