# Supplementary material for: Recent Developments in DFTB+, a Software Package for Efficient Atomistic Quantum Mechanical Simulations
Source: J Phys Chem A. 2025 Jun 6;129(24):5373–90. doi: 10.1021/acs.jpca.5c01146 (PMC12186617; doi:10.1021/acs.jpca.5c01146)
Supplement: Supplementary file 1 [file jp5c01146_si_001.zip › Figure 8/Ico_Ag147.xyz]

147
Ag	0.0	0.0	0.0
Ag	2.4601389059808616	0.0	-1.5204494609421544
Ag	2.4601389059808616	0.0	1.5204494609421544
Ag	-2.4601389059808616	0.0	-1.5204494609421544
Ag	-2.4601389059808616	0.0	1.5204494609421544
Ag	-1.5204494609421544	2.4601389059808616	0.0
Ag	1.5204494609421544	2.4601389059808616	0.0
Ag	-1.5204494609421544	-2.4601389059808616	0.0
Ag	1.5204494609421544	-2.4601389059808616	0.0
Ag	0.0	-1.5204494609421544	2.4601389059808616
Ag	0.0	1.5204494609421544	2.4601389059808616
Ag	0.0	-1.5204494609421544	-2.4601389059808616
Ag	0.0	1.5204494609421544	-2.4601389059808616
Ag	4.920277811961723	0.0	-3.0408989218843088
Ag	4.920277811961723	0.0	0.0
Ag	4.920277811961723	0.0	3.0408989218843088
Ag	-4.920277811961723	0.0	-3.0408989218843088
Ag	-4.920277811961723	0.0	0.0
Ag	-4.920277811961723	0.0	3.0408989218843088
Ag	-3.0408989218843088	4.920277811961723	0.0
Ag	0.0	4.920277811961723	0.0
Ag	3.0408989218843088	4.920277811961723	0.0
Ag	-3.0408989218843088	-4.920277811961723	0.0
Ag	0.0	-4.920277811961723	0.0
Ag	3.0408989218843088	-4.920277811961723	0.0
Ag	0.0	-3.0408989218843088	4.920277811961723
Ag	0.0	0.0	4.920277811961723
Ag	0.0	3.0408989218843088	4.920277811961723
Ag	0.0	-3.0408989218843088	-4.920277811961723
Ag	0.0	0.0	-4.920277811961723
Ag	0.0	3.0408989218843088	-4.920277811961723
Ag	2.4601389059808616	-1.5204494609421544	3.980588366923016
Ag	2.4601389059808616	1.5204494609421544	3.980588366923016
Ag	2.4601389059808616	-1.5204494609421544	-3.980588366923016
Ag	2.4601389059808616	1.5204494609421544	-3.980588366923016
Ag	-2.4601389059808616	-1.5204494609421544	3.980588366923016
Ag	-2.4601389059808616	1.5204494609421544	3.980588366923016
Ag	-2.4601389059808616	-1.5204494609421544	-3.980588366923016
Ag	-2.4601389059808616	1.5204494609421544	-3.980588366923016
Ag	3.980588366923016	2.4601389059808616	-1.5204494609421544
Ag	3.980588366923016	2.4601389059808616	1.5204494609421544
Ag	-3.980588366923016	2.4601389059808616	-1.5204494609421544
Ag	-3.980588366923016	2.4601389059808616	1.5204494609421544
Ag	3.980588366923016	-2.4601389059808616	-1.5204494609421544
Ag	3.980588366923016	-2.4601389059808616	1.5204494609421544
Ag	-3.980588366923016	-2.4601389059808616	-1.5204494609421544
Ag	-3.980588366923016	-2.4601389059808616	1.5204494609421544
Ag	-1.5204494609421544	3.980588366923016	2.4601389059808616
Ag	1.5204494609421544	3.980588366923016	2.4601389059808616
Ag	-1.5204494609421544	-3.980588366923016	2.4601389059808616
Ag	1.5204494609421544	-3.980588366923016	2.4601389059808616
Ag	-1.5204494609421544	3.980588366923016	-2.4601389059808616
Ag	1.5204494609421544	3.980588366923016	-2.4601389059808616
Ag	-1.5204494609421544	-3.980588366923016	-2.4601389059808616
Ag	1.5204494609421544	-3.980588366923016	-2.4601389059808616
Ag	7.380416717942585	0.0	-4.561348382826463
Ag	7.380416717942585	0.0	-1.5204494609421544
Ag	7.380416717942585	0.0	1.5204494609421544
Ag	7.380416717942585	0.0	4.561348382826463
Ag	-7.380416717942585	0.0	-4.561348382826463
Ag	-7.380416717942585	0.0	-1.5204494609421544
Ag	-7.380416717942585	0.0	1.5204494609421544
Ag	-7.380416717942585	0.0	4.561348382826463
Ag	-4.561348382826463	7.380416717942585	0.0
Ag	-1.5204494609421544	7.380416717942585	0.0
Ag	1.5204494609421544	7.380416717942585	0.0
Ag	4.561348382826463	7.380416717942585	0.0
Ag	-4.561348382826463	-7.380416717942585	0.0
Ag	-1.5204494609421544	-7.380416717942585	0.0
Ag	1.5204494609421544	-7.380416717942585	0.0
Ag	4.561348382826463	-7.380416717942585	0.0
Ag	0.0	-4.561348382826463	7.380416717942585
Ag	0.0	-1.5204494609421544	7.380416717942585
Ag	0.0	1.5204494609421544	7.380416717942585
Ag	0.0	4.561348382826463	7.380416717942585
Ag	0.0	-4.561348382826463	-7.380416717942585
Ag	0.0	-1.5204494609421544	-7.380416717942585
Ag	0.0	1.5204494609421544	-7.380416717942585
Ag	0.0	4.561348382826463	-7.380416717942585
Ag	4.920277811961723	-1.5204494609421544	5.50103782786517
Ag	2.4601389059808616	-3.0408989218843088	6.440727272903877
Ag	4.920277811961723	1.5204494609421544	5.50103782786517
Ag	2.4601389059808616	0.0	6.440727272903877
Ag	2.4601389059808616	3.0408989218843088	6.440727272903877
Ag	4.920277811961723	-1.5204494609421544	-5.50103782786517
Ag	2.4601389059808616	-3.0408989218843088	-6.440727272903877
Ag	4.920277811961723	1.5204494609421544	-5.50103782786517
Ag	2.4601389059808616	0.0	-6.440727272903877
Ag	2.4601389059808616	3.0408989218843088	-6.440727272903877
Ag	-4.920277811961723	-1.5204494609421544	5.50103782786517
Ag	-2.4601389059808616	-3.0408989218843088	6.440727272903877
Ag	-4.920277811961723	1.5204494609421544	5.50103782786517
Ag	-2.4601389059808616	0.0	6.440727272903877
Ag	-2.4601389059808616	3.0408989218843088	6.440727272903877
Ag	-4.920277811961723	-1.5204494609421544	-5.50103782786517
Ag	-2.4601389059808616	-3.0408989218843088	-6.440727272903877
Ag	-4.920277811961723	1.5204494609421544	-5.50103782786517
Ag	-2.4601389059808616	0.0	-6.440727272903877
Ag	-2.4601389059808616	3.0408989218843088	-6.440727272903877
Ag	5.50103782786517	4.920277811961723	-1.5204494609421544
Ag	6.440727272903877	2.4601389059808616	-3.0408989218843088
Ag	5.50103782786517	4.920277811961723	1.5204494609421544
Ag	6.440727272903877	2.4601389059808616	0.0
Ag	6.440727272903877	2.4601389059808616	3.0408989218843088
Ag	-5.50103782786517	4.920277811961723	-1.5204494609421544
Ag	-6.440727272903877	2.4601389059808616	-3.0408989218843088
Ag	-5.50103782786517	4.920277811961723	1.5204494609421544
Ag	-6.440727272903877	2.4601389059808616	0.0
Ag	-6.440727272903877	2.4601389059808616	3.0408989218843088
Ag	5.50103782786517	-4.920277811961723	-1.5204494609421544
Ag	6.440727272903877	-2.4601389059808616	-3.0408989218843088
Ag	5.50103782786517	-4.920277811961723	1.5204494609421544
Ag	6.440727272903877	-2.4601389059808616	0.0
Ag	6.440727272903877	-2.4601389059808616	3.0408989218843088
Ag	-5.50103782786517	-4.920277811961723	-1.5204494609421544
Ag	-6.440727272903877	-2.4601389059808616	-3.0408989218843088
Ag	-5.50103782786517	-4.920277811961723	1.5204494609421544
Ag	-6.440727272903877	-2.4601389059808616	0.0
Ag	-6.440727272903877	-2.4601389059808616	3.0408989218843088
Ag	-1.5204494609421544	5.50103782786517	4.920277811961723
Ag	-3.0408989218843088	6.440727272903877	2.4601389059808616
Ag	1.5204494609421544	5.50103782786517	4.920277811961723
Ag	0.0	6.440727272903877	2.4601389059808616
Ag	3.0408989218843088	6.440727272903877	2.4601389059808616
Ag	-1.5204494609421544	-5.50103782786517	4.920277811961723
Ag	-3.0408989218843088	-6.440727272903877	2.4601389059808616
Ag	1.5204494609421544	-5.50103782786517	4.920277811961723
Ag	0.0	-6.440727272903877	2.4601389059808616
Ag	3.0408989218843088	-6.440727272903877	2.4601389059808616
Ag	-1.5204494609421544	5.50103782786517	-4.920277811961723
Ag	-3.0408989218843088	6.440727272903877	-2.4601389059808616
Ag	1.5204494609421544	5.50103782786517	-4.920277811961723
Ag	0.0	6.440727272903877	-2.4601389059808616
Ag	3.0408989218843088	6.440727272903877	-2.4601389059808616
Ag	-1.5204494609421544	-5.50103782786517	-4.920277811961723
Ag	-3.0408989218843088	-6.440727272903877	-2.4601389059808616
Ag	1.5204494609421544	-5.50103782786517	-4.920277811961723
Ag	0.0	-6.440727272903877	-2.4601389059808616
Ag	3.0408989218843088	-6.440727272903877	-2.4601389059808616
Ag	3.980588366923016	-3.980588366923016	3.980588366923016
Ag	3.980588366923016	3.980588366923016	3.980588366923016
Ag	3.980588366923016	-3.980588366923016	-3.980588366923016
Ag	3.980588366923016	3.980588366923016	-3.980588366923016
Ag	-3.980588366923016	-3.980588366923016	3.980588366923016
Ag	-3.980588366923016	3.980588366923016	3.980588366923016
Ag	-3.980588366923016	-3.980588366923016	-3.980588366923016
Ag	-3.980588366923016	3.980588366923016	-3.980588366923016
