# Supplementary material for: Recent Developments in DFTB+, a Software Package for Efficient Atomistic Quantum Mechanical Simulations
Source: J Phys Chem A. 2025 Jun 6;129(24):5373–90. doi: 10.1021/acs.jpca.5c01146 (PMC12186617; doi:10.1021/acs.jpca.5c01146)
Supplement: Supplementary file 1 [file jp5c01146_si_001.zip › Figure 9/a-CI2.xyz]

47

C     1.7308761200E+00  -6.1178109000E-01  -2.5009038000E-01
C     3.6466994000E-01  -6.3463888000E-01  -6.5305878000E-01
C     2.8078764200E+00  -1.3445566500E+00  -1.0028373400E+00
C     4.1673459800E+00  -8.5323492000E-01  -4.1928566000E-01
C     3.7536325400E+00   1.4895540000E-02   7.5159005000E-01
C     2.3469362300E+00   1.0894877000E-01   8.6348537000E-01
C    -6.3476552000E-01  -1.2276790700E+00   2.5243603000E-01
C    -1.8814252200E+00  -4.9326308000E-01   1.7205016000E-01
C    -1.6242768400E+00   7.0281019000E-01  -5.9094919000E-01
C    -2.2861438000E-01   6.8109661000E-01  -9.7520695000E-01
C    -5.4086236000E-01  -2.4137592800E+00   1.0590760000E+00
C    -1.7003482800E+00  -2.8952077400E+00   1.6744507500E+00
C    -2.9593502900E+00  -2.2167103800E+00   1.5372089700E+00
C    -3.0532048000E+00  -1.0331030100E+00   7.9803623000E-01
H    -3.8509556600E+00  -2.6321161200E+00   2.0395659800E+00
H    -4.0216624100E+00  -5.0646603000E-01   7.0999883000E-01
C    -2.4373824500E+00   1.8215471500E+00  -9.6763990000E-01
C    -1.8607122000E+00   2.9023964200E+00  -1.6422554000E+00
C    -4.6412156000E-01   2.8912321600E+00  -1.9768737900E+00
C     3.5583405000E-01   1.8051972800E+00  -1.6515931000E+00
H    -3.5070942200E+00   1.8461575500E+00  -6.9323079000E-01
H    -2.4697786600E+00   3.7837723300E+00  -1.9117102800E+00
C     4.6228441200E+00   7.4020586000E-01   1.6172120800E+00
C     4.0564107000E+00   1.6108308700E+00   2.5466257500E+00
C     2.6339368300E+00   1.7639235900E+00   2.6868615400E+00
C     1.7406284900E+00   9.7993747000E-01   1.8705083100E+00
C     2.0875997700E+00   2.7105592400E+00   3.6274078500E+00
C     7.1073929000E-01   2.8527428300E+00   3.7626262300E+00
C    -1.7034449000E-01   2.0362657600E+00   2.9881832700E+00
C     3.2707878000E-01   1.1171754200E+00   2.0660735900E+00
C     2.6652525700E+00  -1.2409714600E+00  -2.5482449500E+00
H     2.6272806700E+00  -2.4067997300E+00  -7.0406132000E-01
H     4.8425701900E+00  -1.6795532500E+00  -1.1183712000E-01
H     4.7145246600E+00  -2.4378728000E-01  -1.1707783100E+00
H     4.2127141000E-01  -2.9510586400E+00   1.1800706700E+00
H    -1.6488480100E+00  -3.8145381700E+00   2.2842190600E+00
H    -2.8246770000E-02   3.7620473900E+00  -2.5003858200E+00
H     1.4355018800E+00   1.8213287600E+00  -1.9074592400E+00
H     5.7152622200E+00   6.4780154000E-01   1.5222523600E+00
H     4.7114248100E+00   2.2176753100E+00   3.1931382200E+00
H     2.7817187100E+00   3.3266176200E+00   4.2228460300E+00
H     2.9542342000E-01   3.5895958900E+00   4.4675993100E+00
H    -1.2569973500E+00   2.1399515400E+00   3.1221501500E+00
H    -3.7100306000E-01   4.8333319000E-01   1.4812587500E+00
H     3.3494594300E+00  -1.9506196100E+00  -3.0538116100E+00
H     2.9100178000E+00  -2.1299219000E-01  -2.8827056200E+00
H     1.6239934100E+00  -1.4738798500E+00  -2.8374731800E+00
