# Supplementary material for: Recent Developments in DFTB+, a Software Package for Efficient Atomistic Quantum Mechanical Simulations
Source: J Phys Chem A. 2025 Jun 6;129(24):5373–90. doi: 10.1021/acs.jpca.5c01146 (PMC12186617; doi:10.1021/acs.jpca.5c01146)
Supplement: Supplementary file 1 [file jp5c01146_si_001.zip › Figure 9/ref-CI1.xyz]

47
 
C       1.01707548      -1.11953874      -1.85239655
C       0.30359752      -0.58666988      -0.75414597
C       0.39457519      -1.75420013      -3.05543912
C       1.50664845      -1.93130732      -4.08085106
C       2.73856725      -1.54995004      -3.33495449
C       2.43874848      -1.11796373      -2.03557443
C      -0.63721475      -1.28590330       0.07728398
C      -1.72236029      -0.40386299       0.39993529
C      -1.53831763       0.79874766      -0.33864018
C      -0.35038860       0.64533662      -1.13211210
C      -0.67108422      -2.61193684       0.57572141
C      -1.69881145      -2.99522787       1.41404595
C      -2.72373290      -2.10135715       1.79201989
C      -2.73014096      -0.81802766       1.28947371
H      -3.50838389      -2.42936252       2.47008406
H      -3.52640156      -0.12308101       1.55588272
C      -2.24430799       2.01274540      -0.38529917
C      -1.85908358       3.00829385      -1.26070144
C      -0.73931620       2.82247080      -2.09837818
C       0.02092678       1.67235400      -2.03271422
H      -3.10644676       2.15840064       0.26472075
H      -2.41070166       3.94531515      -1.30019738
C       4.05724545      -1.57390298      -3.81090810
C       5.03850723      -1.07617801      -2.98626505
C       4.78223201      -0.56395251      -1.68550692
C       3.45867978      -0.59336734      -1.16193519
C       5.83314149      -0.01979827      -0.91118519
C       5.57530711       0.47265285       0.34421491
C       4.26463931       0.43145226       0.85872248
C       3.21721236      -0.08826405       0.12948090
C      -0.94534515      -1.20691738      -3.52120519
H       0.19385906      -2.74061471      -2.58252798
H       1.58452473      -2.94443151      -4.49456888
H       1.36636004      -1.25170090      -4.93210073
H       0.11375155      -3.32698231       0.32645804
H      -1.71567077      -4.01259074       1.80151487
H      -0.45795747       3.60851799      -2.79833762
H       0.91145065       1.57572141      -2.65532703
H       4.29030561      -1.94733419      -4.80415569
H       6.06845888      -1.05345671      -3.34047694
H       6.83589185       0.01064759      -1.33228619
H       6.37774201       0.90384202       0.93665097
H       4.07034445       0.83344292       1.85007346
H       2.19144464      -0.09486082       0.49009404
H      -1.43683301      -1.92520126      -4.18347591
H      -0.80713337      -0.26176710      -4.05274343
H      -1.58453954      -1.01439554      -2.65771782
