# Supplementary material for: Recent Developments in DFTB+, a Software Package for Efficient Atomistic Quantum Mechanical Simulations
Source: J Phys Chem A. 2025 Jun 6;129(24):5373–90. doi: 10.1021/acs.jpca.5c01146 (PMC12186617; doi:10.1021/acs.jpca.5c01146)
Supplement: Supplementary file 1 [file jp5c01146_si_001.zip › Figure 9/ref-CI2.xyz]

47
 
C       1.73970905      -0.52756924      -0.19995821
C       0.37324220      -0.57561901      -0.57207235
C       2.79720282      -1.25799426      -0.95956005
C       4.13505394      -0.79225148      -0.40787489
C       3.75503824       0.07244007       0.74373781
C       2.35981631       0.17625629       0.87598303
C      -0.61487529      -1.24411270       0.21955453
C      -1.85658718      -0.52758171       0.11525678
C      -1.60980432       0.65824264      -0.63396229
C      -0.22320789       0.65858341      -1.00881754
C      -0.56322289      -2.41958022       1.00915315
C      -1.71500359      -2.87915812       1.61035422
C      -2.94931379      -2.20208174       1.46360128
C      -3.01680345      -1.04195669       0.72326811
H      -3.84506250      -2.60352356       1.93224380
H      -3.95895010      -0.50374609       0.61657355
C      -2.43325070       1.74263109      -0.98937617
C      -1.89719990       2.83282105      -1.64090703
C      -0.51894042       2.85935675      -1.95670954
C       0.31121526       1.80123734      -1.65448838
H      -3.48822609       1.72372698      -0.71380944
H      -2.53071006       3.67407068      -1.91200191
C       4.62416533       0.75232372       1.60503081
C       4.05947628       1.58830922       2.54113835
C       2.65683084       1.75980792       2.69101490
C       1.75716816       1.02111007       1.87256541
C       2.15274731       2.67144642       3.64564315
C       0.79632836       2.83829330       3.78716819
C      -0.08629308       2.07870057       2.99729441
C       0.37352118       1.17852907       2.05832572
C       2.61565980      -1.27837555      -2.46985599
H       2.56580266      -2.28063318      -0.59610104
H       4.80252164      -1.60494791      -0.09898374
H       4.68044060      -0.20030251      -1.15402632
H       0.36876878      -2.97581804       1.12239711
H      -1.67695655      -3.79081786       2.20538880
H      -0.10225498       3.73688613      -2.44949696
H       1.36934429       1.85088037      -1.91659779
H       5.70136904       0.64655067       1.50832466
H       4.70888456       2.16418045       3.20059446
H       2.85975800       3.23543123       4.24957905
H       0.40488719       3.55083713       4.50787467
H      -1.16035297       2.19920057       3.11549265
H      -0.33173479       0.59820675       1.47712236
H       3.28183401      -2.02308153      -2.91550552
H       2.84471943      -0.29993810      -2.90378692
H       1.57335830      -1.51963974      -2.69533354
