# Supplementary material for: Recent Developments in DFTB+, a Software Package for Efficient Atomistic Quantum Mechanical Simulations
Source: J Phys Chem A. 2025 Jun 6;129(24):5373–90. doi: 10.1021/acs.jpca.5c01146 (PMC12186617; doi:10.1021/acs.jpca.5c01146)
Supplement: Supplementary file 1 [file jp5c01146_si_001.zip › Figure 9/a-CI1.xyz]

47

C     1.0390550300E+00  -1.1457711200E+00  -1.7459998500E+00
C     3.6779619000E-01  -5.7648353000E-01  -6.2176781000E-01
C     3.4979824000E-01  -1.7624945000E+00  -2.9462130500E+00
C     1.4548494500E+00  -1.9697392900E+00  -4.0307196800E+00
C     2.7371559500E+00  -1.5964831400E+00  -3.3132451200E+00
C     2.4811071500E+00  -1.1627250100E+00  -1.9963176000E+00
C    -6.7536586000E-01  -1.2922932000E+00   1.4268355000E-01
C    -1.8062924200E+00  -4.3498739000E-01   3.9358136000E-01
C    -1.6033573700E+00   7.7664057000E-01  -3.6417594000E-01
C    -3.7682371000E-01   6.2502887000E-01  -1.1149319900E+00
C    -6.6073106000E-01  -2.6264107200E+00   6.6512012000E-01
C    -1.7434956900E+00  -3.0542020500E+00   1.4462055000E+00
C    -2.8579891400E+00  -2.1955865800E+00   1.7199459200E+00
C    -2.8885827100E+00  -8.9288448000E-01   1.2082083100E+00
H    -3.6992152500E+00  -2.5775504000E+00   2.3248372800E+00
H    -3.7558111100E+00  -2.3508251000E-01   1.3995188800E+00
C    -2.3276844900E+00   2.0046542400E+00  -4.5389421000E-01
C    -1.8906809200E+00   3.0078663800E+00  -1.3282043600E+00
C    -7.0090801000E-01   2.8304197600E+00  -2.1053879000E+00
C     6.0320750000E-02   1.6574360900E+00  -2.0097333700E+00
H    -3.2351222000E+00   2.1512949500E+00   1.5745964000E-01
H    -2.4624816200E+00   3.9476482600E+00  -1.4248838100E+00
C     4.0615844300E+00  -1.5942609100E+00  -3.8469530300E+00
C     5.0978565200E+00  -1.0868192100E+00  -3.0641012900E+00
C     4.8764528100E+00  -5.7146054000E-01  -1.7377473900E+00
C     3.5543294000E+00  -6.2512741000E-01  -1.1700064100E+00
C     5.9430837900E+00   2.5328950000E-02  -9.7149754000E-01
C     5.6964889000E+00   5.2363412000E-01   3.0427169000E-01
C     4.3811294000E+00   4.5650985000E-01   8.6464247000E-01
C     3.3280752100E+00  -1.0235298000E-01   1.4436017000E-01
C    -9.4237249000E-01  -1.0527821500E+00  -3.4362996000E+00
H     5.3897560000E-02  -2.7653084600E+00  -2.5463692900E+00
H     1.4856035600E+00  -3.0069978000E+00  -4.4269186000E+00
H     1.2867015700E+00  -1.2973891200E+00  -4.8988902300E+00
H     1.8791097000E-01  -3.3096672400E+00   4.7225014000E-01
H    -1.7429815100E+00  -4.0795851000E+00   1.8582823300E+00
H    -3.7454381000E-01   3.6348789200E+00  -2.7873846400E+00
H     9.7986149000E-01   1.5405312400E+00  -2.6159979900E+00
H     4.2556628300E+00  -1.9555185400E+00  -4.8685364500E+00
H     6.1205493800E+00  -1.0536461900E+00  -3.4751950100E+00
H     6.9488894500E+00   1.0174947000E-01  -1.4177303200E+00
H     6.5094928100E+00   9.8916136000E-01   8.8342815000E-01
H     4.2030661700E+00   8.7266992000E-01   1.8673684300E+00
H     2.2918832200E+00  -1.2576479000E-01   5.2990168000E-01
H    -1.4951066900E+00  -1.6988449000E+00  -4.1474407800E+00
H    -6.8665103000E-01  -1.0158162000E-01  -3.9436333300E+00
H    -1.5893468900E+00  -8.1980293000E-01  -2.5676428200E+00
