# Supplementary material for: Recent Developments in DFTB+, a Software Package for Efficient Atomistic Quantum Mechanical Simulations
Source: J Phys Chem A. 2025 Jun 6;129(24):5373–90. doi: 10.1021/acs.jpca.5c01146 (PMC12186617; doi:10.1021/acs.jpca.5c01146)
Supplement: Supplementary file 1 [file jp5c01146_si_001.zip › Figure 9/b-CI2.xyz]

   47
Geometry Step: 0
    C      1.75577962     -0.57232404     -0.23603900      0.00000000
    C      0.37778577     -0.57518736     -0.53587360      0.00000000
    C      2.80967752     -1.28023596     -0.99561419      0.00000000
    C      4.16315404     -0.79566276     -0.43062048      0.00000000
    C      3.77407422      0.05399823      0.74224335      0.00000000
    C      2.37935526      0.15159168      0.86277473      0.00000000
    C     -0.63949493     -1.23983404      0.24295541      0.00000000
    C     -1.88523486     -0.51041758      0.15261352      0.00000000
    C     -1.62793553      0.67774162     -0.58950182      0.00000000
    C     -0.22825778      0.67513223     -0.95806836      0.00000000
    C     -0.57069472     -2.44462481      1.01094699      0.00000000
    C     -1.72677863     -2.91770939      1.61462958      0.00000000
    C     -2.97092293     -2.22474386      1.49797672      0.00000000
    C     -3.04994220     -1.03877895      0.78211393      0.00000000
    H     -3.85695476     -2.63380186      1.98405705      0.00000000
    H     -3.99595823     -0.50041111      0.71107474      0.00000000
    C     -2.43739338      1.79403353     -0.94276287      0.00000000
    C     -1.87472134      2.87804049     -1.60117594      0.00000000
    C     -0.48775187      2.87597287     -1.94080694      0.00000000
    C      0.33745689      1.80582458     -1.62450367      0.00000000
    H     -3.49316635      1.80279804     -0.66827297      0.00000000
    H     -2.48274345      3.74415265     -1.85976103      0.00000000
    C      4.63588979      0.75579777      1.62250372      0.00000000
    C      4.06590622      1.60519722      2.55688306      0.00000000
    C      2.65306707      1.77162652      2.68907777      0.00000000
    C      1.76775488      1.00709382      1.85776910      0.00000000
    C      2.10742316      2.70277969      3.63077813      0.00000000
    C      0.73833138      2.86024229      3.74382320      0.00000000
    C     -0.13496913      2.07504879      2.94604613      0.00000000
    C      0.36191692      1.16333542      2.03081109      0.00000000
    C      2.65207141     -1.31179633     -2.52144106      0.00000000
    H      2.60318718     -2.30475097     -0.60880537      0.00000000
    H      4.84180352     -1.61012276     -0.14503431      0.00000000
    H      4.69878168     -0.19377431     -1.17775317      0.00000000
    H      0.36864365     -2.99255146      1.11122634      0.00000000
    H     -1.68839892     -3.83940615      2.19632646      0.00000000
    H     -0.06323522      3.74295750     -2.45034198      0.00000000
    H      1.39890117      1.83286628     -1.88119449      0.00000000
    H      5.71710215      0.65681502      1.54371076      0.00000000
    H      4.71207436      2.18678095      3.21588027      0.00000000
    H      2.78758722      3.28759149      4.24974848      0.00000000
    H      0.32210374      3.58016864      4.44531519      0.00000000
    H     -1.21187337      2.18698067      3.05485302      0.00000000
    H     -0.33305273      0.56984109      1.42591087      0.00000000
    H      3.32793881     -2.04029271     -2.97998521      0.00000000
    H      2.87065225     -0.32774906     -2.94642185      0.00000000
    H      1.62116802     -1.56890851     -2.78262200      0.00000000
