# Supplementary material for: Recent Developments in DFTB+, a Software Package for Efficient Atomistic Quantum Mechanical Simulations
Source: J Phys Chem A. 2025 Jun 6;129(24):5373–90. doi: 10.1021/acs.jpca.5c01146 (PMC12186617; doi:10.1021/acs.jpca.5c01146)
Supplement: Supplementary file 1 [file jp5c01146_si_001.zip › Figure 9/b-CI1.xyz]

   47
Geometry Step: 0
    C      0.99124844     -1.14189131     -1.94132398      0.00000000
    C      0.21170987     -0.63566789     -0.88565914      0.00000000
    C      0.41283675     -1.78529856     -3.13891358      0.00000000
    C      1.54652418     -1.92006633     -4.17383371      0.00000000
    C      2.76917517     -1.52742000     -3.40311998      0.00000000
    C      2.44036912     -1.09747713     -2.11205787      0.00000000
    C     -0.67123167     -1.27694476      0.05040351      0.00000000
    C     -1.72001273     -0.36752359      0.44514736      0.00000000
    C     -1.55535700      0.82468497     -0.31587226      0.00000000
    C     -0.41599555      0.64272248     -1.19049197      0.00000000
    C     -0.64769645     -2.60684221      0.57437568      0.00000000
    C     -1.60651367     -2.97326642      1.50905967      0.00000000
    C     -2.62629563     -2.06808082      1.93019237      0.00000000
    C     -2.68577741     -0.78558265      1.40297748      0.00000000
    H     -3.36580034     -2.40085733      2.65778923      0.00000000
    H     -3.48333780     -0.10252829      1.70190921      0.00000000
    C     -2.25213339      2.06432620     -0.35184368      0.00000000
    C     -1.85602848      3.06643284     -1.22678179      0.00000000
    C     -0.74234379      2.86864807     -2.09636415      0.00000000
    C     -0.02652920      1.67830762     -2.09414670      0.00000000
    H     -3.11095375      2.21510830      0.30489934      0.00000000
    H     -2.38991286      4.01565754     -1.25095465      0.00000000
    C      4.11728156     -1.53110789     -3.84837684      0.00000000
    C      5.09466080     -1.07586656     -2.98085433      0.00000000
    C      4.79635725     -0.59048496     -1.66846823      0.00000000
    C      3.44048353     -0.58986501     -1.20986432      0.00000000
    C      5.82060205     -0.08419936     -0.80717801      0.00000000
    C      5.49780221      0.40716319      0.44429013      0.00000000
    C      4.14596321      0.41789194      0.88663729      0.00000000
    C      3.13313071     -0.07066394      0.08017045      0.00000000
    C     -0.95878431     -1.28414677     -3.59774497      0.00000000
    H      0.27468864     -2.78285701     -2.64676840      0.00000000
    H      1.63290584     -2.92346345     -4.60862537      0.00000000
    H      1.38455740     -1.22864299     -5.01197312      0.00000000
    H      0.11153528     -3.32283364      0.25557812      0.00000000
    H     -1.58599077     -3.98051346      1.93116980      0.00000000
    H     -0.45065413      3.66325605     -2.78288556      0.00000000
    H      0.82444759      1.54779680     -2.76593482      0.00000000
    H      4.37222723     -1.86675628     -4.85105558      0.00000000
    H      6.13641615     -1.06928666     -3.30329247      0.00000000
    H      6.85061325     -0.08327505     -1.16070475      0.00000000
    H      6.27747007      0.80144956      1.09378974      0.00000000
    H      3.91182508      0.82253100      1.86971854      0.00000000
    H      2.08487505     -0.05555348      0.38914451      0.00000000
    H     -1.52009637     -2.04965808     -4.13873308      0.00000000
    H     -0.83945633     -0.41011132     -4.24495667      0.00000000
    H     -1.53175590     -0.97140557     -2.71423098      0.00000000
