# Supplementary material for: Recent Developments in DFTB+, a Software Package for Efficient Atomistic Quantum Mechanical Simulations
Source: J Phys Chem A. 2025 Jun 6;129(24):5373–90. doi: 10.1021/acs.jpca.5c01146 (PMC12186617; doi:10.1021/acs.jpca.5c01146)
Supplement: Supplementary file 1 [file jp5c01146_si_001.zip › README.txt]

Supplementary information for the publication
=============================================

Recent developments in DFTB+, a software package for efficient atomistic quantum mechanical simulations

https://doi.org/10.1021/acs.jpca.5c01146

by

B. Hourahine, M. Berdakin, J. A. Bich, F. P. Bonafé, C. Camacho, Q. Cui, M. Y. Deshaye,
G. Díaz Mirón, S. Ehlert, M. Elstner, T. Frauenheim, N. Goldman, R. A. González León,
T. van der Heide, S. Irle, T. Kowalczyk, T. Kubař, I. S. Lee, C. R. Lien-Medrano, A. Maryewski,
T. Melson, S. K. Min, T. Niehaus, A. M. N. Niklasson, A. Pecchia, K. Reuter, C. G. Sánchez,
C. Scheurer, M. A. Sentef, P. V. Stishenko V. Q. Vuong, and B. Aradi


Folder contents
---------------

* Figure 2

Data for Figure 2, containing a specimen geometry and example DFTB+ input file for a chosen constrained geometric optimization example, where the two bateriochlorin units are separately constrained to each have net neutral charge. Individual geometries for the range of constraints can be generated by re-optimizing the geometries under the appropriate values of constraints.

* Figure 3

Structures for Figure 3, containing a geometry in POSCAR and GEN format, respectively, of the primitive unit cell of GaN (wurtzite), employed in the calculation of the PBE- and PBE0-DFTB band structures.

* Figure 4

Geometry of the system with 25 stacked benzene molecules with randomized atomic positions.

* Figure 6

Data for Figure 6, containing one geometry in XYZ format of the Mg-porphyrin molecule for the calculation of the bond currents in real-time.

* Figure 7

Data for Figure 7, containing the unit-cell geometry of graphene in XYZ and GEN format for the calculation of laser dynamics using the velocity gauge real-time.

* Figure 8

Data for Figure 8, containing seven geometries in XYZ format of icosahedral silver nanoparticles for absorption spectra calculation using MPI real-time.

* Figure 9

Data for Figure 9, containing six geometries for the conical intersection optimizations. a-CI1.xyz and a-CI1.xyz represent the LC-OC-DFTB/SSR structures, b-CI1,xyz and b-CI2.xyz represent the LC-frOC-DFTB/SSR structures, and ref-CI1.xyz and ref-CI2.xyz are the structures obtained from the reference method.

* Figure 10

Data for Figure 10, containing the geometry in XYZ format of the water cluster for the GPU calculations.
